# Supplementary material for: Direct detection of meiotic recombination events in the highly heterozygous amphioxus genome
Source: Adv Biotechnol (Singap). 2025 Oct 6;3(4):30. doi: 10.1007/s44307-025-00083-7 (PMC12500494; doi:10.1007/s44307-025-00083-7)
Supplement: Supplementary file 1 — Supplementary Material 1. [file 44307_2025_83_MOESM1_ESM.xlsx]

## Sheet: Supplementary Table 1
# Supplementary Table 1: Simulation analysis for evaluating the CO detection strategy
Chromosome selected for simulation	Simulated heterozygosity	Parental origin of COs	# of bubble contig markers in the assembly	# of sampled offspring	# of simulated COs	# of detected COs	# of undetected COs	False negative(%)	False positive(%)
Chr3	0.001	P	3476	10	9	9	0	0	0
Chr3	0.001	P	3476	20	33	33	0	0	0
Chr3	0.001	P	3476	50	81	77	4	4.93827	0
Chr3	0.001	P	3476	100	161	157	4	2.48447	0
Chr3	0.001	M	3483	10	12	12	0	0	0
Chr3	0.001	M	3483	20	23	23	0	0	0
Chr3	0.001	M	3483	50	66	62	4	6.06061	0
Chr3	0.001	M	3483	100	137	132	5	3.64964	0
Chr3	0.005	P	9922	10	16	16	0	0	0
Chr3	0.005	P	9922	20	28	28	0	0	0
Chr3	0.005	P	9922	50	73	73	0	0	0
Chr3	0.005	P	9922	100	161	161	0	0	0
Chr3	0.005	M	10048	10	13	13	0	0	0
Chr3	0.005	M	10048	20	27	27	0	0	0
Chr3	0.005	M	10048	50	69	69	0	0	0
Chr3	0.005	M	10048	100	137	137	0	0	0
Chr3	0.01	P	4718	10	19	19	0	0	0
Chr3	0.01	P	4718	20	42	40	2	4.7619	0
Chr3	0.01	P	4718	50	67	64	3	4.47761	0
Chr3	0.01	P	4718	100	161	157	4	2.48447	0
Chr3	0.01	M	4765	10	11	11	0	0	0
Chr3	0.01	M	4765	20	21	21	0	0	0
Chr3	0.01	M	4765	50	68	68	0	0	0
Chr3	0.01	M	4765	100	137	137	0	0	0
Chr3	0.02	P	2227	10	25	23	2	8	0
Chr3	0.02	P	2227	20	40	38	2	5	0
Chr3	0.02	P	2227	50	76	74	2	2.63158	0
Chr3	0.02	P	2227	100	161	156	5	3.10559	0
Chr3	0.02	M	2229	10	23	23	0	0	0
Chr3	0.02	M	2229	20	27	27	0	0	0
Chr3	0.02	M	2229	50	60	60	0	0	0
Chr3	0.02	M	2229	100	137	135	2	1.45985	0
Chr3	0.04	P	1743	10	19	19	0	0	0
Chr3	0.04	P	1743	20	39	39	0	0	0
Chr3	0.04	P	1743	50	70	70	0	0	0
Chr3	0.04	P	1743	100	161	159	2	1.24224	0
Chr3	0.04	M	1754	10	14	14	0	0	0
Chr3	0.04	M	1754	20	18	18	0	0	0
Chr3	0.04	M	1754	50	60	59	1	1.66667	0
Chr3	0.04	M	1754	100	137	136	1	0.729927	0
Chr3	0.08	P	1643	10	16	16	0	0	0
Chr3	0.08	P	1643	20	34	34	0	0	0
Chr3	0.08	P	1643	50	84	83	1	1.19048	0
Chr3	0.08	P	1643	100	161	160	1	0.621118	0
Chr3	0.08	M	1633	10	7	7	0	0	0
Chr3	0.08	M	1633	20	44	44	0	0	0
Chr3	0.08	M	1633	50	77	77	0	0	0
Chr3	0.08	M	1633	100	137	135	2	1.45985	0
Chr13	0.001	P	1846	10	17	15	2	11.7647	0
Chr13	0.001	P	1846	20	19	18	1	5.26316	0
Chr13	0.001	P	1846	50	89	80	9	10.1124	0
Chr13	0.001	P	1846	100	159	144	15	9.43396	0
Chr13	0.001	M	1882	10	6	6	0	0	0
Chr13	0.001	M	1882	20	16	15	1	6.25	0
Chr13	0.001	M	1882	50	27	25	2	7.40741	0
Chr13	0.001	M	1882	100	57	54	3	5.26316	0
Chr13	0.005	P	5611	10	12	12	0	0	0
Chr13	0.005	P	5611	20	32	30	2	6.25	0
Chr13	0.005	P	5611	50	85	81	4	4.70588	0
Chr13	0.005	P	5611	100	159	150	9	5.66038	0
Chr13	0.005	M	5740	10	6	6	0	0	0
Chr13	0.005	M	5740	20	10	9	1	10	0
Chr13	0.005	M	5740	50	32	31	1	3.125	0
Chr13	0.005	M	5740	100	57	55	2	3.50877	0
Chr13	0.01	P	2794	10	17	17	0	0	0
Chr13	0.01	P	2794	20	44	42	2	4.54545	0
Chr13	0.01	P	2794	50	79	77	2	2.53165	0
Chr13	0.01	P	2794	100	159	155	4	2.51572	0
Chr13	0.01	M	2795	10	9	9	0	0	0
Chr13	0.01	M	2795	20	9	9	0	0	0
Chr13	0.01	M	2795	50	31	30	1	3.22581	0
Chr13	0.01	M	2795	100	57	56	1	1.75439	0
Chr13	0.02	P	1315	10	13	13	0	0	0
Chr13	0.02	P	1315	20	26	26	0	0	0
Chr13	0.02	P	1315	50	78	77	1	1.28205	0
Chr13	0.02	P	1315	100	159	156	3	1.88679	0
Chr13	0.02	M	1280	10	6	6	0	0	0
Chr13	0.02	M	1280	20	16	16	0	0	0
Chr13	0.02	M	1280	50	24	24	0	0	0
Chr13	0.02	M	1280	100	57	56	1	1.75439	0
Chr13	0.04	P	1024	10	21	21	0	0	0
Chr13	0.04	P	1024	20	32	32	0	0	0
Chr13	0.04	P	1024	50	81	80	1	1.23457	0
Chr13	0.04	P	1024	100	159	154	5	3.14465	0
Chr13	0.04	M	1042	10	4	4	0	0	0
Chr13	0.04	M	1042	20	12	12	0	0	0
Chr13	0.04	M	1042	50	35	34	1	2.85714	0
Chr13	0.04	M	1042	100	57	55	2	3.50877	0
Chr13	0.08	P	957	10	13	13	0	0	0
Chr13	0.08	P	957	20	27	27	0	0	0
Chr13	0.08	P	957	50	73	70	3	4.10959	0
Chr13	0.08	P	957	100	159	151	8	5.03145	0
Chr13	0.08	M	957	10	7	7	0	0	0
Chr13	0.08	M	957	20	11	11	0	0	0
Chr13	0.08	M	957	50	33	33	0	0	0
Chr13	0.08	M	957	100	57	57	0	0	0

## Sheet: Supplementary Table 2
# Supplementary Table 2: Detailed information of CO events
Offspring	Chr	Start marker position	End marker position	Middle position	Range	Parent-of-origin
bf1	1	7355418	7364542	7359980	9123	P
bf2	1	14341592	14354356	14347974	12763	P
bf5	1	5201314	5204627	5202970	3312	P
bf7	1	8737886	8746673	8742279	8786	P
bf11	1	8737886	8746673	8742279	8786	P
bf12	1	5370147	5371245	5370696	1097	P
bf13	1	5370147	5371245	5370696	1097	P
bf14	1	4800940	4809278	4805109	8337	P
bf22	1	6586511	6593496	6590003	6984	P
bf24	1	2363098	2370980	2367039	7881	P
bf26	1	3812518	3845483	3829000	32964	P
bf27	1	5196540	5201314	5198927	4773	P
bf29	1	4800940	4809278	4805109	8337	P
bf31	1	5339073	5345319	5342196	6245	P
bf33	1	4800940	4809278	4805109	8337	P
bf36	1	2221326	2225869	2223597	4542	P
bf37	1	11235985	11239188	11237586	3202	P
bf40	1	4800940	4809278	4805109	8337	P
bf41	1	6586511	6593496	6590003	6984	P
bf44	1	3812518	3828349	3820433	15830	P
bf45	1	4800940	4809278	4805109	8337	P
bf46	1	6586511	6593496	6590003	6984	P
bf48	1	5370147	5371245	5370696	1097	P
bf49	1	6130093	6135768	6132930	5674	P
bf52	1	4241637	4261625	4251631	19987	P
bf53	1	6593496	6597424	6595460	3927	P
bf58	1	4800940	4809278	4805109	8337	P
bf59	1	20431600	20434003	20432801	2402	P
bf60	1	4800940	4809278	4805109	8337	P
bf61	1	10697364	10706209	10701786	8844	P
bf64	1	7355418	7364542	7359980	9123	P
bf66	1	4261625	4284880	4273252	23254	P
bf72	1	6835604	6837807	6836705	2202	P
bf73	1	6835604	6837807	6836705	2202	P
bf76	1	5420774	5426355	5423564	5580	P
bf80	1	6835604	6837807	6836705	2202	P
bf82	1	3812518	3828349	3820433	15830	P
bf83	1	7355418	7364542	7359980	9123	P
bf84	1	8737886	8746673	8742279	8786	P
bf85	1	5201314	5204627	5202970	3312	P
bf87	1	5196540	5201314	5198927	4773	P
bf90	1	3812518	3845483	3829000	32964	P
bf92	1	5415441	5420774	5418107	5332	P
bf93	1	10697364	10706209	10701786	8844	P
bf95	1	10697364	10706209	10701786	8844	P
bf100	1	6523260	6542464	6532862	19203	P
bf101	1	4241637	4261625	4251631	19987	P
bf102	1	2363098	2370980	2367039	7881	P
bf103	1	8737886	8746673	8742279	8786	P
bf104	1	3370528	3384378	3377453	13849	P
bf105	1	6593496	6597424	6595460	3927	P
bf5	2	23473986	24154754	23814370	680767	P
bf6	2	22926464	24154754	23540609	1228289	P
bf8	2	23473986	24154754	23814370	680767	P
bf11	2	23473986	24154754	23814370	680767	P
bf13	2	23473986	24154754	23814370	680767	P
bf14	2	22926464	23473986	23200225	547521	P
bf15	2	3882997	4098726	3990861	215728	P
bf16	2	15745373	19226406	17485889	3481032	P
bf21	2	4098726	4785306	4442016	686579	P
bf22	2	15745373	17782201	16763787	2036827	P
bf23	2	17782201	19226406	18504303	1444204	P
bf25	2	22926464	23473986	23200225	547521	P
bf27	2	6776415	11499925	9138170	4723509	P
bf27	2	23473986	24154754	23814370	680767	P
bf28	2	15745373	17782201	16763787	2036827	P
bf30	2	23473986	24154754	23814370	680767	P
bf31	2	19226406	22911348	21068877	3684941	P
bf33	2	23473986	24154754	23814370	680767	P
bf36	2	6341506	6776415	6558960	434908	P
bf38	2	6341506	6776415	6558960	434908	P
bf39	2	6776415	11499925	9138170	4723509	P
bf41	2	22926464	24154754	23540609	1228289	P
bf46	2	4785306	5647836	5216571	862529	P
bf47	2	5647836	5763016	5705426	115179	P
bf47	2	23473986	24154754	23814370	680767	P
bf48	2	22926464	23473986	23200225	547521	P
bf49	2	4785306	5647836	5216571	862529	P
bf49	2	23473986	24154754	23814370	680767	P
bf53	2	22926464	23473986	23200225	547521	P
bf54	2	23473986	24154754	23814370	680767	P
bf57	2	6341506	6776415	6558960	434908	P
bf57	2	22926464	23473986	23200225	547521	P
bf58	2	4785306	5647836	5216571	862529	P
bf60	2	22926464	23473986	23200225	547521	P
bf63	2	5647836	5763016	5705426	115179	P
bf65	2	22926464	23473986	23200225	547521	P
bf74	2	17782201	19226406	18504303	1444204	P
bf75	2	3882997	4098726	3990861	215728	P
bf75	2	22926464	23473986	23200225	547521	P
bf78	2	23473986	24154754	23814370	680767	P
bf79	2	6776415	14277414	10526914	7500998	P
bf80	2	14277414	15745373	15011393	1467958	P
bf84	2	6341506	6776415	6558960	434908	P
bf85	2	6776415	11499925	9138170	4723509	P
bf86	2	23473986	24154754	23814370	680767	P
bf89	2	4785306	5647836	5216571	862529	P
bf94	2	23473986	24154754	23814370	680767	P
bf95	2	19226406	22911348	21068877	3684941	P
bf96	2	23473986	24154754	23814370	680767	P
bf97	2	5647836	5763016	5705426	115179	P
bf105	2	22926464	23473986	23200225	547521	P
bf1	3	5128261	5143535	5135898	15273	P
bf1	3	29923605	30154319	30038962	230713	P
bf1	3	32920924	33002548	32961736	81623	P
bf3	3	25438847	25797629	25618238	358781	P
bf3	3	29228379	29679035	29453707	450655	P
bf4	3	4332155	4342564	4337359	10408	P
bf5	3	4550061	4552356	4551208	2294	P
bf5	3	31708754	32231403	31970078	522648	P
bf5	3	32882138	32920924	32901531	38785	P
bf6	3	441934	479971	460952	38036	P
bf7	3	330767	350552	340659	19784	P
bf7	3	26289400	26613783	26451591	324382	P
bf7	3	30955712	31180773	31068242	225060	P
bf10	3	4288519	4332155	4310337	43635	P
bf11	3	441934	479971	460952	38036	P
bf13	3	615210	625887	620548	10676	P
bf13	3	29923605	30282211	30102908	358605	P
bf13	3	32711369	32783119	32747244	71749	P
bf14	3	5128261	5143535	5135898	15273	P
bf14	3	19202121	19381364	19291742	179242	P
bf14	3	20221536	20628279	20424907	406742	P
bf15	3	4288519	4332155	4310337	43635	P
bf16	3	19777453	19840318	19808885	62864	P
bf16	3	21009005	21726800	21367902	717794	P
bf18	3	4550061	4552356	4551208	2294	P
bf18	3	21416170	21671383	21543776	255212	P
bf18	3	24660706	24690436	24675571	29729	P
bf18	3	25448488	25797629	25623058	349140	P
bf18	3	30703955	30870640	30787297	166684	P
bf20	3	1888050	1898514	1893282	10463	P
bf20	3	30955712	31223340	31089526	267627	P
bf20	3	32882138	32920924	32901531	38785	P
bf21	3	330767	350552	340659	19784	P
bf23	3	330767	350552	340659	19784	P
bf23	3	21671383	21756005	21713694	84621	P
bf23	3	22125896	22181432	22153664	55535	P
bf23	3	26798891	26858260	26828575	59368	P
bf23	3	29679035	29771299	29725167	92263	P
bf23	3	30703955	30870640	30787297	166684	P
bf23	3	32711369	32783119	32747244	71749	P
bf24	3	1000357	1033111	1016734	32753	P
bf25	3	4550061	4552356	4551208	2294	P
bf25	3	30282211	30435597	30358904	153385	P
bf25	3	32490700	32568825	32529762	78124	P
bf26	3	1888050	1898514	1893282	10463	P
bf27	3	330767	350552	340659	19784	P
bf27	3	19847243	20221536	20034389	374292	P
bf28	3	1000357	1033111	1016734	32753	P
bf29	3	4550061	4552356	4551208	2294	P
bf30	3	330767	350552	340659	19784	P
bf32	3	4765556	4771922	4768739	6365	P
bf32	3	29773583	29788036	29780809	14452	P
bf32	3	32920924	32924855	32922889	3930	P
bf33	3	1000357	1033111	1016734	32753	P
bf33	3	19209333	19381364	19295348	172030	P
bf33	3	21671383	21726800	21699091	55416	P
bf37	3	330767	350552	340659	19784	P
bf38	3	26336981	26613783	26475382	276801	P
bf38	3	31708754	32231403	31970078	522648	P
bf39	3	26613783	26725574	26669678	111790	P
bf39	3	30660377	30703955	30682166	43577	P
bf40	3	5128261	5143535	5135898	15273	P
bf40	3	26384643	26725574	26555108	340930	P
bf40	3	29923605	30377897	30150751	454291	P
bf41	3	625887	650536	638211	24648	P
bf42	3	330767	350552	340659	19784	P
bf43	3	330767	350552	340659	19784	P
bf45	3	4550061	4552356	4551208	2294	P
bf47	3	27558430	27704842	27631636	146411	P
bf47	3	28762182	28814266	28788224	52083	P
bf47	3	30648887	30703955	30676421	55067	P
bf47	3	32924855	32942467	32933661	17611	P
bf48	3	19209333	19381364	19295348	172030	P
bf48	3	19915885	20221536	20068710	305650	P
bf48	3	26725574	26759068	26742321	33493	P
bf48	3	28139557	28712031	28425794	572473	P
bf48	3	30955712	31180773	31068242	225060	P
bf48	3	32942467	33002548	32972507	60080	P
bf50	3	5128261	5143535	5135898	15273	P
bf50	3	22086540	22125896	22106218	39355	P
bf50	3	22843623	23112525	22978074	268901	P
bf50	3	28121318	28135903	28128610	14584	P
bf50	3	32795042	32806131	32800586	11088	P
bf53	3	3920854	3925098	3922976	4243	P
bf53	3	21850528	21881293	21865910	30764	P
bf53	3	24110053	24660706	24385379	550652	P
bf53	3	29113293	29679035	29396164	565741	P
bf53	3	32920924	32924855	32922889	3930	P
bf54	3	25448488	25797629	25623058	349140	P
bf54	3	27047250	27271413	27159331	224162	P
bf55	3	28814266	29001162	28907714	186895	P
bf55	3	31180773	31708754	31444763	527980	P
bf56	3	1888050	1898514	1893282	10463	P
bf58	3	25437477	25438847	25438162	1369	P
bf58	3	31180773	31223340	31202056	42566	P
bf61	3	21756005	21881293	21818649	125287	P
bf61	3	24902562	25136062	25019312	233499	P
bf61	3	29491408	29679035	29585221	187626	P
bf61	3	32711369	32793053	32752211	81683	P
bf62	3	4114037	4139922	4126979	25884	P
bf62	3	19209333	19381364	19295348	172030	P
bf62	3	23185828	23831225	23508526	645396	P
bf64	3	5143535	5169223	5156379	25687	P
bf64	3	19209333	19381364	19295348	172030	P
bf64	3	22443587	22495847	22469717	52259	P
bf66	3	21726800	21756005	21741402	29204	P
bf66	3	23112525	23185828	23149176	73302	P
bf67	3	1888050	1898514	1893282	10463	P
bf68	3	1888050	1898514	1893282	10463	P
bf69	3	3920854	3925098	3922976	4243	P
bf69	3	19209333	19381364	19295348	172030	P
bf69	3	22443587	22495847	22469717	52259	P
bf69	3	26725574	26759068	26742321	33493	P
bf69	3	28712031	28762182	28737106	50150	P
bf70	3	1888050	1898514	1893282	10463	P
bf71	3	22843623	23112525	22978074	268901	P
bf71	3	24660706	24690436	24675571	29729	P
bf72	3	20706837	20848251	20777544	141413	P
bf72	3	24110053	24321263	24215658	211209	P
bf73	3	30955712	31180773	31068242	225060	P
bf73	3	32942467	33002548	32972507	60080	P
bf75	3	4765556	4771922	4768739	6365	P
bf75	3	19751911	19777453	19764682	25541	P
bf75	3	21339428	21416170	21377799	76741	P
bf75	3	27704842	27760945	27732893	56102	P
bf75	3	29771313	29773583	29772448	2269	P
bf77	3	29923605	30282211	30102908	358605	P
bf77	3	32711369	32783119	32747244	71749	P
bf78	3	1039318	1052087	1045702	12768	P
bf79	3	441934	479971	460952	38036	P
bf79	3	19722050	19751911	19736980	29860	P
bf79	3	24690436	24902562	24796499	212125	P
bf82	3	29771313	29773583	29772448	2269	P
bf82	3	32920924	32924855	32922889	3930	P
bf83	3	4754850	4765556	4760203	10705	P
bf84	3	5128261	5143535	5135898	15273	P
bf87	3	4765556	4771922	4768739	6365	P
bf89	3	19571418	19722050	19646734	150631	P
bf89	3	22128253	22181432	22154842	53178	P
bf89	3	26613783	26725574	26669678	111790	P
bf89	3	29228379	29491408	29359893	263028	P
bf90	3	1779527	1788798	1784162	9270	P
bf91	3	1888050	1898514	1893282	10463	P
bf91	3	25437477	25438847	25438162	1369	P
bf91	3	30648887	30660377	30654632	11489	P
bf93	3	4332155	4342564	4337359	10408	P
bf95	3	19381364	19571418	19476391	190053	P
bf95	3	23112525	23185828	23149176	73302	P
bf95	3	26336981	26384643	26360812	47661	P
bf95	3	29771299	29771313	29771306	13	P
bf96	3	4754850	4765556	4760203	10705	P
bf98	3	21539162	21726800	21632981	187637	P
bf98	3	22086540	22125896	22106218	39355	P
bf98	3	27271413	27558430	27414921	287016	P
bf98	3	29228379	29491408	29359893	263028	P
bf99	3	1888050	1898514	1893282	10463	P
bf99	3	19722050	19751911	19736980	29860	P
bf99	3	23185828	24110053	23647940	924224	P
bf101	3	275624	287872	281748	12247	P
bf101	3	26725574	26759068	26742321	33493	P
bf101	3	30282211	30497662	30389936	215450	P
bf102	3	25448488	25797629	25623058	349140	P
bf102	3	29679035	29771299	29725167	92263	P
bf103	3	1000357	1033111	1016734	32753	P
bf104	3	441934	479971	460952	38036	P
bf106	3	4550061	4552356	4551208	2294	P
bf106	3	30711990	30870640	30791315	158649	P
bf106	3	32942467	33002548	32972507	60080	P
bf1	4	21388321	21532736	21460528	144414	P
bf1	4	26870305	27006710	26938507	136404	P
bf1	4	27614456	27698494	27656475	84037	P
bf2	4	27006710	27013533	27010121	6822	P
bf3	4	27013533	27022842	27018187	9308	P
bf4	4	4485604	4796263	4640933	310658	P
bf4	4	26870305	26927023	26898664	56717	P
bf4	4	27186968	27200598	27193783	13629	P
bf4	4	27691550	27698494	27695022	6943	P
bf5	4	3931666	4065777	3998721	134110	P
bf5	4	22266339	22452061	22359200	185721	P
bf6	4	22452061	22879554	22665807	427492	P
bf6	4	23768809	24074641	23921725	305831	P
bf6	4	24909584	24970491	24940037	60906	P
bf7	4	23481654	23506111	23493882	24456	P
bf7	4	27464109	27479590	27471849	15480	P
bf8	4	4112618	4137762	4125190	25143	P
bf8	4	12190572	12246734	12218653	56161	P
bf9	4	24560383	24586460	24573421	26076	P
bf9	4	24970491	24971612	24971051	1120	P
bf9	4	25515056	25849980	25682518	334923	P
bf9	4	27022842	27059517	27041179	36674	P
bf10	4	3801842	3931666	3866754	129823	P
bf10	4	20760758	21168528	20964643	407769	P
bf11	4	8930460	9348832	9139646	418371	P
bf12	4	6052005	6271770	6161887	219764	P
bf14	4	2566422	2599100	2582761	32677	P
bf14	4	4183273	4485604	4334438	302330	P
bf14	4	19210626	19670931	19440778	460304	P
bf15	4	4144801	4183273	4164037	38471	P
bf15	4	11790376	11941756	11866066	151379	P
bf15	4	21852609	22266339	22059474	413729	P
bf15	4	27895695	27947597	27921646	51901	P
bf18	4	24970491	25282560	25126525	312068	P
bf18	4	25944431	26173255	26058843	228823	P
bf19	4	7792088	8099546	7945817	307457	P
bf19	4	24469756	24476615	24473185	6858	P
bf19	4	25321474	25393700	25357587	72225	P
bf19	4	26329465	26350407	26339936	20941	P
bf19	4	27479590	27492597	27486093	13006	P
bf20	4	4183273	4485604	4334438	302330	P
bf20	4	20472375	21168528	20820451	696152	P
bf20	4	26364517	26481800	26423158	117282	P
bf20	4	27830562	27857050	27843806	26487	P
bf22	4	5026975	5207671	5117323	180695	P
bf22	4	19670931	20472375	20071653	801443	P
bf23	4	3360769	3801842	3581305	441072	P
bf23	4	5652373	5890879	5771626	238505	P
bf23	4	26220962	26329465	26275213	108502	P
bf24	4	5652373	5890879	5771626	238505	P
bf24	4	26595591	26730410	26663000	134818	P
bf24	4	27013533	27022842	27018187	9308	P
bf24	4	27647846	27660440	27654143	12593	P
bf25	4	4933817	4990220	4962018	56402	P
bf25	4	22266339	22452061	22359200	185721	P
bf25	4	27094286	27105177	27099731	10890	P
bf26	4	2886119	2894892	2890505	8772	P
bf26	4	27094286	27105177	27099731	10890	P
bf26	4	27691550	27722087	27706818	30536	P
bf27	4	98376	112451	105413	14074	P
bf27	4	21852609	22266339	22059474	413729	P
bf27	4	27006710	27013533	27010121	6822	P
bf27	4	27627178	27647846	27637512	20667	P
bf28	4	3324521	3360769	3342645	36247	P
bf28	4	19202903	19210626	19206764	7722	P
bf33	4	21288073	21377405	21332739	89331	P
bf33	4	23506111	23651095	23578603	144983	P
bf33	4	26481800	26555818	26518809	74017	P
bf33	4	26793411	26815656	26804533	22244	P
bf36	4	26584757	26593819	26589288	9061	P
bf37	4	24360034	24469756	24414895	109721	P
bf39	4	6320131	6486363	6403247	166231	P
bf40	4	11790376	11941756	11866066	151379	P
bf40	4	18537301	18586860	18562080	49558	P
bf42	4	3801842	3931666	3866754	129823	P
bf43	4	524532	549559	537045	25026	P
bf44	4	2886119	2894892	2890505	8772	P
bf44	4	4485604	4796263	4640933	310658	P
bf44	4	21588351	21639241	21613796	50889	P
bf44	4	24710458	24909584	24810021	199125	P
bf44	4	26220962	26329465	26275213	108502	P
bf45	4	4137762	4144801	4141281	7038	P
bf45	4	21852609	22266339	22059474	413729	P
bf45	4	23651095	23768809	23709952	117713	P
bf45	4	24616107	24710458	24663282	94350	P
bf45	4	26555818	26584757	26570287	28938	P
bf46	4	3931666	4065777	3998721	134110	P
bf46	4	19210626	19670931	19440778	460304	P
bf46	4	21532736	21639241	21585988	106504	P
bf46	4	23283974	23350638	23317306	66663	P
bf48	4	22879554	22976184	22927869	96629	P
bf48	4	24970491	24971612	24971051	1120	P
bf48	4	25491976	25515056	25503516	23079	P
bf48	4	26220962	26329465	26275213	108502	P
bf48	4	26730410	26751450	26740930	21039	P
bf49	4	7792088	8099546	7945817	307457	P
bf50	4	2894892	2910351	2902621	15458	P
bf50	4	3324521	3360769	3342645	36247	P
bf50	4	19202903	19210626	19206764	7722	P
bf52	4	4933817	4990220	4962018	56402	P
bf52	4	21852609	22266339	22059474	413729	P
bf54	4	3324521	3360769	3342645	36247	P
bf55	4	7137010	7792088	7464549	655077	P
bf56	4	21225784	21288073	21256928	62288	P
bf57	4	4183273	4485604	4334438	302330	P
bf57	4	23283974	23350638	23317306	66663	P
bf57	4	26481800	26544056	26512928	62255	P
bf57	4	27459621	27464109	27461865	4487	P
bf58	4	2634320	2651271	2642795	16950	P
bf58	4	24476615	24478114	24477364	1498	P
bf58	4	26220962	26257844	26239403	36881	P
bf58	4	26831112	26849231	26840171	18118	P
bf59	4	2894892	2910351	2902621	15458	P
bf59	4	4990220	5026975	5008597	36754	P
bf59	4	24560383	24586460	24573421	26076	P
bf60	4	2894892	2910351	2902621	15458	P
bf61	4	2894892	2910351	2902621	15458	P
bf61	4	4183273	4485604	4334438	302330	P
bf61	4	27647846	27660440	27654143	12593	P
bf63	4	4183273	4485604	4334438	302330	P
bf63	4	26364517	26475525	26420021	111007	P
bf63	4	27691550	27713944	27702747	22393	P
bf64	4	26730410	26751450	26740930	21039	P
bf65	4	24616107	24710458	24663282	94350	P
bf65	4	25321474	25393700	25357587	72225	P
bf65	4	27713944	27722087	27718015	8142	P
bf66	4	26350407	26364517	26357462	14109	P
bf66	4	26595591	26726925	26661258	131333	P
bf68	4	6271770	6301615	6286692	29844	P
bf69	4	4485604	4796263	4640933	310658	P
bf70	4	20472375	20760758	20616566	288382	P
bf72	4	4137762	4144801	4141281	7038	P
bf72	4	21225784	21288073	21256928	62288	P
bf73	4	21388321	21532736	21460528	144414	P
bf74	4	2886119	2894892	2890505	8772	P
bf74	4	3360769	4065777	3713273	705007	P
bf76	4	3324521	3360769	3342645	36247	P
bf76	4	27722087	27830562	27776324	108474	P
bf78	4	24478114	24560383	24519248	82268	P
bf79	4	24589265	24604798	24597031	15532	P
bf79	4	27464109	27490816	27477462	26706	P
bf79	4	27691550	27698494	27695022	6943	P
bf80	4	1423826	1450387	1437106	26560	P
bf81	4	8099546	8930460	8515003	830913	P
bf82	4	2894892	2910351	2902621	15458	P
bf82	4	3360769	3931666	3646217	570896	P
bf82	4	23029896	23350638	23190267	320741	P
bf83	4	3360769	3801842	3581305	441072	P
bf83	4	21168528	21288073	21228300	119544	P
bf83	4	26593819	26595591	26594705	1771	P
bf83	4	27006710	27013533	27010121	6822	P
bf83	4	27895695	27947597	27921646	51901	P
bf84	4	26329465	26364517	26346991	35051	P
bf84	4	26730410	26751450	26740930	21039	P
bf85	4	23283974	23350638	23317306	66663	P
bf85	4	27713944	27722087	27718015	8142	P
bf86	4	9748152	9792003	9770077	43850	P
bf86	4	21852609	22452061	22152335	599451	P
bf86	4	25393700	25479609	25436654	85908	P
bf86	4	26329465	26350407	26339936	20941	P
bf86	4	27857050	27947597	27902323	90546	P
bf87	4	2894892	2910351	2902621	15458	P
bf87	4	24469756	24476615	24473185	6858	P
bf87	4	24710458	24909584	24810021	199125	P
bf87	4	26031053	26113306	26072179	82252	P
bf87	4	27895695	27947597	27921646	51901	P
bf88	4	3324521	3360769	3342645	36247	P
bf88	4	19202903	19210626	19206764	7722	P
bf88	4	23029896	23283974	23156935	254077	P
bf88	4	24469756	24476615	24473185	6858	P
bf88	4	27409828	27459621	27434724	49792	P
bf88	4	27830562	27857050	27843806	26487	P
bf89	4	6554988	6682027	6618507	127038	P
bf91	4	21168528	21288073	21228300	119544	P
bf93	4	8099546	8930460	8515003	830913	P
bf93	4	25479609	25849980	25664794	370370	P
bf93	4	27013533	27022842	27018187	9308	P
bf94	4	25491976	25515056	25503516	23079	P
bf94	4	26831112	26849231	26840171	18118	P
bf96	4	23029896	23350638	23190267	320741	P
bf96	4	24074641	24241333	24157987	166691	P
bf97	4	153990	176077	165033	22086	P
bf97	4	24349306	24360034	24354670	10727	P
bf97	4	27606556	27614456	27610506	7899	P
bf98	4	21852609	22452061	22152335	599451	P
bf98	4	26544056	26555818	26549937	11761	P
bf100	4	18586860	18993612	18790236	406751	P
bf102	4	2886119	2894892	2890505	8772	P
bf103	4	9336091	9348832	9342461	12740	P
bf103	4	17012969	17579047	17296008	566077	P
bf103	4	21225784	21288073	21256928	62288	P
bf104	4	26031053	26113306	26072179	82252	P
bf105	4	3324521	3360769	3342645	36247	P
bf2	5	1451499	1452952	1452225	1452	P
bf3	5	1451499	1452952	1452225	1452	P
bf7	5	1451499	1452952	1452225	1452	P
bf8	5	326970	402806	364888	75835	P
bf9	5	1451499	1452952	1452225	1452	P
bf10	5	326970	402806	364888	75835	P
bf11	5	1451499	1452952	1452225	1452	P
bf12	5	1451499	1452952	1452225	1452	P
bf13	5	2047232	2056246	2051739	9013	P
bf15	5	1451499	1452952	1452225	1452	P
bf17	5	1451499	1452952	1452225	1452	P
bf18	5	1451499	1452952	1452225	1452	P
bf20	5	98889	108262	103575	9372	P
bf24	5	1451499	1452952	1452225	1452	P
bf25	5	326970	402806	364888	75835	P
bf26	5	1451499	1452952	1452225	1452	P
bf29	5	1451499	1452952	1452225	1452	P
bf30	5	326970	402806	364888	75835	P
bf36	5	1451499	1452952	1452225	1452	P
bf37	5	1451499	1452952	1452225	1452	P
bf38	5	1383085	1451499	1417292	68413	P
bf39	5	1451499	1452952	1452225	1452	P
bf40	5	1451499	1452952	1452225	1452	P
bf41	5	1660289	1688174	1674231	27884	P
bf43	5	1451499	1452952	1452225	1452	P
bf46	5	1451499	1452952	1452225	1452	P
bf48	5	2468000	2468039	2468019	38	P
bf49	5	585580	597373	591476	11792	P
bf50	5	1660289	1688174	1674231	27884	P
bf53	5	585580	597373	591476	11792	P
bf55	5	1451499	1452952	1452225	1452	P
bf57	5	326970	402806	364888	75835	P
bf60	5	1451499	1452952	1452225	1452	P
bf62	5	1451499	1452952	1452225	1452	P
bf64	5	326970	402806	364888	75835	P
bf66	5	1451499	1452952	1452225	1452	P
bf68	5	1451499	1452952	1452225	1452	P
bf71	5	98889	108262	103575	9372	P
bf77	5	98889	108262	103575	9372	P
bf80	5	1451499	1452952	1452225	1452	P
bf82	5	1451499	1452952	1452225	1452	P
bf87	5	1383085	1451499	1417292	68413	P
bf88	5	168511	179540	174025	11028	P
bf89	5	2468000	2468039	2468019	38	P
bf92	5	2047232	2056246	2051739	9013	P
bf95	5	585580	597373	591476	11792	P
bf97	5	326970	402806	364888	75835	P
bf99	5	1451499	1452952	1452225	1452	P
bf100	5	98889	108262	103575	9372	P
bf101	5	1451499	1452952	1452225	1452	P
bf103	5	1451499	1452952	1452225	1452	P
bf106	5	1451499	1452952	1452225	1452	P
bf1	6	7998981	8328849	8163915	329867	P
bf5	6	7998981	8328849	8163915	329867	P
bf9	6	5963259	6274675	6118967	311415	P
bf10	6	3804617	4091901	3948259	287283	P
bf10	6	10809874	10915751	10862812	105876	P
bf11	6	10809874	10915751	10862812	105876	P
bf12	6	10755988	10809874	10782931	53885	P
bf13	6	10809874	10915751	10862812	105876	P
bf14	6	8728847	9942072	9335459	1213224	P
bf19	6	7181837	7261363	7221600	79525	P
bf23	6	10809874	10915751	10862812	105876	P
bf25	6	3439781	4091901	3765841	652119	P
bf27	6	10809874	10915751	10862812	105876	P
bf29	6	10809874	10915751	10862812	105876	P
bf30	6	5673572	5963259	5818415	289686	P
bf32	6	7181837	7261363	7221600	79525	P
bf33	6	10809874	10915751	10862812	105876	P
bf36	6	5673572	5963259	5818415	289686	P
bf41	6	7998981	8328849	8163915	329867	P
bf42	6	14633619	14637079	14635349	3459	P
bf45	6	7726197	7998981	7862589	272783	P
bf47	6	7998981	8328849	8163915	329867	P
bf49	6	3439781	3804617	3622199	364835	P
bf50	6	9942072	10755988	10349030	813915	P
bf51	6	10974488	10992754	10983621	18265	P
bf52	6	8728847	9942072	9335459	1213224	P
bf56	6	4275355	4391555	4333455	116199	P
bf57	6	6508249	6881282	6694765	373032	P
bf58	6	10809874	10915751	10862812	105876	P
bf59	6	7998981	8328849	8163915	329867	P
bf60	6	10809874	10915751	10862812	105876	P
bf61	6	3439781	3804617	3622199	364835	P
bf62	6	2087250	2302519	2194884	215268	P
bf63	6	3806868	4091901	3949384	285032	P
bf63	6	9942072	10755988	10349030	813915	P
bf64	6	3439781	3804617	3622199	364835	P
bf64	6	9942072	10755988	10349030	813915	P
bf65	6	10809874	10915751	10862812	105876	P
bf70	6	3217359	3297183	3257271	79823	P
bf71	6	10809874	10915751	10862812	105876	P
bf72	6	3806868	4091901	3949384	285032	P
bf73	6	9942072	10755988	10349030	813915	P
bf83	6	8328849	8637496	8483172	308646	P
bf84	6	8637496	8728847	8683171	91350	P
bf85	6	9942072	10755988	10349030	813915	P
bf91	6	2087250	2302519	2194884	215268	P
bf96	6	10809874	10915751	10862812	105876	P
bf97	6	3806868	4091901	3949384	285032	P
bf100	6	5673572	5963259	5818415	289686	P
bf100	6	10809874	10915751	10862812	105876	P
bf102	6	10809874	10915751	10862812	105876	P
bf103	6	10809874	10915751	10862812	105876	P
bf104	6	10809874	10915751	10862812	105876	P
bf3	7	1965497	2022208	1993852	56710	P
bf3	7	2561696	2595673	2578684	33976	P
bf3	7	2756895	2774404	2765649	17508	P
bf6	7	2405200	2412755	2408977	7554	P
bf6	7	2561696	2595673	2578684	33976	P
bf6	7	3124642	3172677	3148659	48034	P
bf10	7	4569344	4586620	4577982	17275	P
bf11	7	1351999	1359185	1355592	7185	P
bf12	7	3415152	3471681	3443416	56528	P
bf16	7	3415152	3471681	3443416	56528	P
bf24	7	4569344	4586620	4577982	17275	P
bf25	7	4046243	4068285	4057264	22041	P
bf31	7	1977863	2022208	2000035	44344	P
bf31	7	2561696	2595673	2578684	33976	P
bf31	7	2766847	2774404	2770625	7556	P
bf32	7	1351999	1359185	1355592	7185	P
bf40	7	1351999	1359185	1355592	7185	P
bf41	7	2305963	2315156	2310559	9192	P
bf41	7	2561696	2595673	2578684	33976	P
bf41	7	2952915	3096870	3024892	143954	P
bf42	7	1977863	2022208	2000035	44344	P
bf42	7	2561696	2595673	2578684	33976	P
bf42	7	2774404	2791318	2782861	16913	P
bf43	7	3762069	3766691	3764380	4621	P
bf53	7	4569344	4586620	4577982	17275	P
bf55	7	1351999	1359185	1355592	7185	P
bf59	7	1351999	1359185	1355592	7185	P
bf63	7	2305963	2315156	2310559	9192	P
bf63	7	2561696	2595673	2578684	33976	P
bf63	7	2952915	3096870	3024892	143954	P
bf65	7	1351999	1359185	1355592	7185	P
bf68	7	1351999	1359185	1355592	7185	P
bf75	7	3415152	3471681	3443416	56528	P
bf89	7	3762069	3766691	3764380	4621	P
bf90	7	1351999	1359185	1355592	7185	P
bf92	7	4046243	4068285	4057264	22041	P
bf93	7	1351999	1359185	1355592	7185	P
bf96	7	1351999	1359185	1355592	7185	P
bf97	7	1378902	1385684	1382293	6781	P
bf99	7	4569344	4586620	4577982	17275	P
bf103	7	1351999	1359185	1355592	7185	P
bf1	8	2021630	2047766	2034698	26135	P
bf4	8	2184964	2226427	2205695	41462	P
bf6	8	3337828	3358871	3348349	21042	P
bf8	8	2021630	2047766	2034698	26135	P
bf11	8	4127226	4153847	4140536	26620	P
bf12	8	2021630	2047766	2034698	26135	P
bf13	8	2184964	2226427	2205695	41462	P
bf16	8	3337828	3358871	3348349	21042	P
bf17	8	5142251	5151713	5146982	9461	P
bf20	8	2737582	2749828	2743705	12245	P
bf21	8	2184964	2226427	2205695	41462	P
bf24	8	1074269	1095330	1084799	21060	P
bf31	8	2021630	2047766	2034698	26135	P
bf32	8	1968824	1977452	1973138	8627	P
bf33	8	5919843	5966319	5943081	46475	P
bf36	8	2021630	2047766	2034698	26135	P
bf37	8	5325382	5354453	5339917	29070	P
bf40	8	6298355	6314069	6306212	15713	P
bf42	8	2737582	2744533	2741057	6950	P
bf46	8	2021630	2047766	2034698	26135	P
bf49	8	1065520	1074269	1069894	8748	P
bf50	8	2021630	2047766	2034698	26135	P
bf54	8	4245351	4252297	4248824	6945	P
bf55	8	2184964	2226427	2205695	41462	P
bf58	8	774461	898677	836569	124215	P
bf59	8	713513	728057	720785	14543	P
bf61	8	713513	728057	720785	14543	P
bf62	8	2021630	2047766	2034698	26135	P
bf63	8	2184964	2226427	2205695	41462	P
bf65	8	5643514	5667124	5655319	23609	P
bf67	8	6298355	6314069	6306212	15713	P
bf68	8	2021630	2047766	2034698	26135	P
bf75	8	2021630	2047766	2034698	26135	P
bf77	8	2184964	2226427	2205695	41462	P
bf79	8	2184964	2226427	2205695	41462	P
bf82	8	3306121	3325266	3315693	19144	P
bf84	8	2021630	2047766	2034698	26135	P
bf85	8	2021630	2047766	2034698	26135	P
bf87	8	3306121	3325266	3315693	19144	P
bf88	8	4213634	4231525	4222579	17890	P
bf90	8	6298355	6314069	6306212	15713	P
bf91	8	1074269	1095330	1084799	21060	P
bf92	8	2184964	2226427	2205695	41462	P
bf95	8	2184964	2226427	2205695	41462	P
bf97	8	3337828	3358871	3348349	21042	P
bf103	8	5325382	5354453	5339917	29070	P
bf104	8	2347651	2355916	2351783	8264	P
bf105	8	8543097	8557454	8550275	14356	P
bf3	9	4701674	4739687	4720680	38012	P
bf3	9	19425001	20304918	19864959	879916	P
bf4	9	19425001	20304918	19864959	879916	P
bf6	9	384297	433392	408844	49094	P
bf7	9	2621813	2647823	2634818	26009	P
bf8	9	2621813	2647823	2634818	26009	P
bf9	9	5393258	5710305	5551781	317046	P
bf10	9	5008120	5520091	5264105	511970	P
bf11	9	2031955	2621813	2326884	589857	P
bf12	9	4307627	4600253	4453940	292625	P
bf13	9	2873884	3196153	3035018	322268	P
bf14	9	931961	1533798	1232879	601836	P
bf16	9	4701674	4739687	4720680	38012	P
bf16	9	20304918	21356591	20830754	1051672	P
bf17	9	5710305	5717865	5714085	7559	P
bf18	9	5393258	5520091	5456674	126832	P
bf18	9	19425001	20304918	19864959	879916	P
bf19	9	5710305	5717865	5714085	7559	P
bf20	9	4863652	5393258	5128455	529605	P
bf21	9	5393258	5710305	5551781	317046	P
bf23	9	4178958	4307627	4243292	128668	P
bf25	9	5710305	5717865	5714085	7559	P
bf26	9	5710305	5717865	5714085	7559	P
bf26	9	19425001	20304918	19864959	879916	P
bf27	9	931961	1533798	1232879	601836	P
bf28	9	19425001	20304918	19864959	879916	P
bf29	9	2873884	3196153	3035018	322268	P
bf29	9	20304918	21356591	20830754	1051672	P
bf32	9	1758394	1981352	1869873	222957	P
bf32	9	4974554	5393258	5183906	418703	P
bf36	9	1895979	1981352	1938665	85372	P
bf36	9	5520091	5710305	5615198	190213	P
bf36	9	19425001	20304918	19864959	879916	P
bf37	9	7893225	7903809	7898517	10583	P
bf40	9	3196153	3505564	3350858	309410	P
bf42	9	7893225	7903809	7898517	10583	P
bf43	9	4178958	4307627	4243292	128668	P
bf45	9	7893225	7903809	7898517	10583	P
bf46	9	5710305	5717865	5714085	7559	P
bf46	9	19425001	20304918	19864959	879916	P
bf47	9	911890	931961	921925	20070	P
bf47	9	6571328	6588483	6579905	17154	P
bf49	9	3505564	3749080	3627322	243515	P
bf50	9	1533798	1585711	1559754	51912	P
bf51	9	4600253	4701674	4650963	101420	P
bf51	9	19425001	20304918	19864959	879916	P
bf52	9	1981352	2031955	2006653	50602	P
bf52	9	4863652	4974554	4919103	110901	P
bf53	9	20304918	21356591	20830754	1051672	P
bf54	9	19425001	20304918	19864959	879916	P
bf55	9	1981352	2031955	2006653	50602	P
bf55	9	3813518	3940832	3877175	127313	P
bf56	9	2031955	2621813	2326884	589857	P
bf59	9	2031955	2621813	2326884	589857	P
bf60	9	3813518	3864019	3838768	50500	P
bf60	9	19425001	20304918	19864959	879916	P
bf61	9	5520091	5710305	5615198	190213	P
bf61	9	6571328	6588483	6579905	17154	P
bf62	9	7893225	7903809	7898517	10583	P
bf63	9	1533798	1585711	1559754	51912	P
bf64	9	1758394	1895979	1827186	137584	P
bf65	9	7893225	7903809	7898517	10583	P
bf66	9	931961	1533798	1232879	601836	P
bf67	9	5710305	5717865	5714085	7559	P
bf68	9	4600253	4701674	4650963	101420	P
bf69	9	7893225	7903809	7898517	10583	P
bf70	9	6588483	6606181	6597332	17697	P
bf70	9	19425001	20304918	19864959	879916	P
bf71	9	4178958	4307627	4243292	128668	P
bf72	9	433392	911890	672641	478497	P
bf72	9	4863652	4974554	4919103	110901	P
bf72	9	20304918	21356591	20830754	1051672	P
bf73	9	4701674	4739687	4720680	38012	P
bf77	9	1895979	1981352	1938665	85372	P
bf78	9	5520091	5710305	5615198	190213	P
bf79	9	5710305	5717865	5714085	7559	P
bf81	9	7431937	7445196	7438566	13258	P
bf82	9	5008120	5393258	5200689	385137	P
bf83	9	1981352	2031955	2006653	50602	P
bf84	9	5710305	5717865	5714085	7559	P
bf85	9	7893225	7903809	7898517	10583	P
bf86	9	911890	931961	921925	20070	P
bf87	9	911890	931961	921925	20070	P
bf87	9	3864019	3940832	3902425	76812	P
bf87	9	19425001	20304918	19864959	879916	P
bf89	9	7893225	7903809	7898517	10583	P
bf91	9	931961	1533798	1232879	601836	P
bf92	9	1895979	1981352	1938665	85372	P
bf93	9	19425001	20304918	19864959	879916	P
bf95	9	5710305	5717865	5714085	7559	P
bf97	9	7893225	7903809	7898517	10583	P
bf100	9	2757432	2873884	2815658	116451	P
bf101	9	5008120	5393258	5200689	385137	P
bf104	9	20304918	21356591	20830754	1051672	P
bf106	9	2757432	2873884	2815658	116451	P
bf1	10	1434168	1459853	1447010	25684	P
bf1	10	8772391	8881835	8827113	109443	P
bf4	10	19254988	20417440	19836214	1162451	P
bf5	10	14152084	14286338	14219211	134253	P
bf7	10	13387544	13611149	13499346	223604	P
bf8	10	1088974	1111502	1100238	22527	P
bf8	10	8772391	8881835	8827113	109443	P
bf8	10	14152084	14286338	14219211	134253	P
bf9	10	2088842	3434926	2761884	1346083	P
bf9	10	20417440	20964822	20691131	547381	P
bf10	10	1508142	1522457	1515299	14314	P
bf10	10	8881835	9316653	9099244	434817	P
bf11	10	1522457	1673030	1597743	150572	P
bf11	10	13611149	14068857	13840003	457707	P
bf14	10	20417440	20964822	20691131	547381	P
bf15	10	1434168	1459853	1447010	25684	P
bf15	10	2038245	2065072	2051658	26826	P
bf16	10	2088842	8772391	5430616	6683548	P
bf17	10	11824739	12842700	12333719	1017960	P
bf18	10	14152084	14286338	14219211	134253	P
bf18	10	20417440	20964822	20691131	547381	P
bf20	10	1284896	1459853	1372374	174956	P
bf21	10	14152084	14286338	14219211	134253	P
bf22	10	14152084	14286338	14219211	134253	P
bf23	10	1687596	1733570	1710583	45973	P
bf23	10	19254988	20417440	19836214	1162451	P
bf25	10	20417440	20964822	20691131	547381	P
bf26	10	2088842	3434926	2761884	1346083	P
bf26	10	13611149	14068857	13840003	457707	P
bf29	10	13611149	14068857	13840003	457707	P
bf30	10	14152084	14286338	14219211	134253	P
bf31	10	10528138	11824739	11176438	1296600	P
bf32	10	13611149	14152084	13881616	540934	P
bf33	10	2088842	3434926	2761884	1346083	P
bf33	10	11824739	12842700	12333719	1017960	P
bf36	10	14152084	14286338	14219211	134253	P
bf37	10	2088842	3434926	2761884	1346083	P
bf38	10	2088842	3434926	2761884	1346083	P
bf38	10	19254988	20417440	19836214	1162451	P
bf39	10	8881835	9316653	9099244	434817	P
bf40	10	14068857	14152084	14110470	83226	P
bf42	10	19254988	20417440	19836214	1162451	P
bf43	10	1687596	1807086	1747341	119489	P
bf43	10	19254988	20417440	19836214	1162451	P
bf50	10	1111502	1194625	1153063	83122	P
bf50	10	13611149	14068857	13840003	457707	P
bf51	10	13387544	13611149	13499346	223604	P
bf51	10	20417440	20964822	20691131	547381	P
bf52	10	1687596	1733570	1710583	45973	P
bf52	10	9316653	10528138	9922395	1211484	P
bf52	10	19254988	20417440	19836214	1162451	P
bf53	10	11824739	12842700	12333719	1017960	P
bf54	10	12842700	13387544	13115122	544843	P
bf55	10	9316653	10528138	9922395	1211484	P
bf55	10	20417440	20964822	20691131	547381	P
bf56	10	13611149	14068857	13840003	457707	P
bf57	10	19254988	20417440	19836214	1162451	P
bf58	10	20417440	20964822	20691131	547381	P
bf59	10	14152084	14286338	14219211	134253	P
bf60	10	20417440	20964822	20691131	547381	P
bf61	10	2065072	2088842	2076957	23769	P
bf61	10	19254988	20417440	19836214	1162451	P
bf63	10	9316653	10528138	9922395	1211484	P
bf64	10	1642247	1673030	1657638	30782	P
bf64	10	19254988	20417440	19836214	1162451	P
bf66	10	14068857	14152084	14110470	83226	P
bf68	10	2088842	3434926	2761884	1346083	P
bf69	10	2065072	2088842	2076957	23769	P
bf69	10	19254988	20417440	19836214	1162451	P
bf70	10	8772391	8881835	8827113	109443	P
bf71	10	2088842	3434926	2761884	1346083	P
bf72	10	14068857	14152084	14110470	83226	P
bf73	10	19254988	20417440	19836214	1162451	P
bf75	10	8881835	9316653	9099244	434817	P
bf76	10	9316653	10528138	9922395	1211484	P
bf76	10	14068857	14152084	14110470	83226	P
bf76	10	19254988	20417440	19836214	1162451	P
bf77	10	12842700	13387544	13115122	544843	P
bf78	10	2088842	3434926	2761884	1346083	P
bf78	10	14152084	14286338	14219211	134253	P
bf78	10	19254988	20417440	19836214	1162451	P
bf79	10	9316653	10528138	9922395	1211484	P
bf80	10	8772391	8881835	8827113	109443	P
bf81	10	2065072	3434926	2749999	1369853	P
bf86	10	10528138	11824739	11176438	1296600	P
bf87	10	8881835	9316653	9099244	434817	P
bf87	10	20417440	20964822	20691131	547381	P
bf88	10	20417440	20964822	20691131	547381	P
bf89	10	9316653	10528138	9922395	1211484	P
bf89	10	20417440	20964822	20691131	547381	P
bf91	10	13387544	13611149	13499346	223604	P
bf92	10	2088842	3434926	2761884	1346083	P
bf93	10	2088842	3434926	2761884	1346083	P
bf93	10	14152084	14286338	14219211	134253	P
bf96	10	19254988	20417440	19836214	1162451	P
bf98	10	1673030	1674884	1673957	1853	P
bf99	10	1459853	1489499	1474676	29645	P
bf99	10	13611149	14068857	13840003	457707	P
bf1	11	1213719	1235332	1224525	21612	P
bf1	11	3353272	3777448	3565360	424175	P
bf1	11	16659838	17018979	16839408	359140	P
bf1	11	18363989	18797722	18580855	433732	P
bf3	11	19274503	19382858	19328680	108354	P
bf4	11	1213719	1232749	1223234	19029	P
bf4	11	4685655	4726120	4705887	40464	P
bf4	11	16791533	17136769	16964151	345235	P
bf4	11	18363989	19208839	18786414	844849	P
bf5	11	14009081	14057418	14033249	48336	P
bf5	11	15317380	15512425	15414902	195044	P
bf6	11	3169316	3180215	3174765	10898	P
bf6	11	16579340	16587139	16583239	7798	P
bf6	11	17464306	17497788	17481047	33481	P
bf6	11	23408022	23417530	23412776	9507	P
bf8	11	14057418	14086726	14072072	29307	P
bf8	11	17497788	17516654	17507221	18865	P
bf10	11	1213719	1232749	1223234	19029	P
bf10	11	22159226	22360463	22259844	201236	P
bf11	11	1213719	1232749	1223234	19029	P
bf11	11	3925807	4685655	4305731	759847	P
bf11	11	15651988	15965256	15808622	313267	P
bf12	11	14009081	14057418	14033249	48336	P
bf12	11	15317380	15512425	15414902	195044	P
bf12	11	19411486	20161622	19786554	750135	P
bf13	11	1671060	1717082	1694071	46021	P
bf13	11	3925807	4685655	4305731	759847	P
bf13	11	11616148	11620314	11618231	4165	P
bf13	11	15552293	15651988	15602140	99694	P
bf13	11	17464306	17497788	17481047	33481	P
bf13	11	22413711	22490204	22451957	76492	P
bf14	11	22403683	22490204	22446943	86520	P
bf15	11	1213719	1232749	1223234	19029	P
bf15	11	14009081	14057418	14033249	48336	P
bf15	11	15317380	15512425	15414902	195044	P
bf16	11	22062890	22092417	22077653	29526	P
bf18	11	1213719	1232749	1223234	19029	P
bf18	11	11137090	11502066	11319578	364975	P
bf18	11	15512425	15651988	15582206	139562	P
bf19	11	2785926	2840698	2813312	54771	P
bf20	11	3353272	3777448	3565360	424175	P
bf20	11	12843646	13034334	12938990	190687	P
bf20	11	15512425	15965256	15738840	452830	P
bf20	11	16774901	17180682	16977791	405780	P
bf20	11	23150933	23193883	23172408	42949	P
bf21	11	1737816	1837398	1787607	99581	P
bf21	11	10119065	10461786	10290425	342720	P
bf21	11	15317380	15512425	15414902	195044	P
bf21	11	18363989	19208839	18786414	844849	P
bf21	11	21050421	21775426	21412923	725004	P
bf23	11	3777448	3925807	3851627	148358	P
bf23	11	15809391	15965256	15887323	155864	P
bf24	11	13047060	13323619	13185339	276558	P
bf24	11	16774901	17136769	16955835	361867	P
bf25	11	8745535	8785146	8765340	39610	P
bf25	11	15809391	15965256	15887323	155864	P
bf26	11	3777448	3925807	3851627	148358	P
bf26	11	14009081	14057418	14033249	48336	P
bf26	11	15317380	15512425	15414902	195044	P
bf26	11	22389778	23040717	22715247	650938	P
bf28	11	3353272	4807160	4080216	1453887	P
bf28	11	15317380	15809391	15563385	492010	P
bf29	11	1213719	1232749	1223234	19029	P
bf29	11	16587139	16632004	16609571	44864	P
bf29	11	17497788	17516654	17507221	18865	P
bf29	11	21775426	22062890	21919158	287463	P
bf30	11	22389778	22403683	22396730	13904	P
bf32	11	3259758	3276322	3268040	16563	P
bf32	11	23419495	23432368	23425931	12872	P
bf33	11	1671060	1717082	1694071	46021	P
bf33	11	3777448	3925807	3851627	148358	P
bf33	11	17497788	17516654	17507221	18865	P
bf33	11	22062890	22159226	22111058	96335	P
bf36	11	8785146	9142065	8963605	356918	P
bf36	11	13685914	14003533	13844723	317618	P
bf36	11	15512425	15552293	15532359	39867	P
bf37	11	10087348	10119065	10103206	31716	P
bf37	11	14057418	14086726	14072072	29307	P
bf37	11	15317380	15512425	15414902	195044	P
bf37	11	16388795	16472482	16430638	83686	P
bf37	11	22413711	22490204	22451957	76492	P
bf39	11	3925807	4685655	4305731	759847	P
bf39	11	11673211	12324829	11999020	651617	P
bf40	11	3925807	4685655	4305731	759847	P
bf40	11	12537682	12644659	12591170	106976	P
bf40	11	14009081	14057418	14033249	48336	P
bf40	11	16659838	16791533	16725685	131694	P
bf41	11	14003533	14009081	14006307	5547	P
bf41	11	15317380	15512425	15414902	195044	P
bf42	11	14009081	14057418	14033249	48336	P
bf42	11	15317380	15512425	15414902	195044	P
bf45	11	12537682	12644659	12591170	106976	P
bf45	11	15512425	15651988	15582206	139562	P
bf45	11	22499703	23046218	22772960	546514	P
bf46	11	14009081	14057418	14033249	48336	P
bf46	11	15317380	15512425	15414902	195044	P
bf47	11	14009081	14057418	14033249	48336	P
bf47	11	15317380	15512425	15414902	195044	P
bf47	11	21050421	21775426	21412923	725004	P
bf48	11	3925807	4685655	4305731	759847	P
bf48	11	15317380	15512425	15414902	195044	P
bf49	11	3094296	3113499	3103897	19202	P
bf51	11	14009081	14057418	14033249	48336	P
bf51	11	15317380	15552293	15434836	234912	P
bf52	11	7505395	7737665	7621530	232269	P
bf52	11	16791533	17136769	16964151	345235	P
bf54	11	23303388	23320529	23311958	17140	P
bf58	11	1213719	1232749	1223234	19029	P
bf59	11	3353272	3777448	3565360	424175	P
bf59	11	14009081	14057418	14033249	48336	P
bf59	11	15317380	15512425	15414902	195044	P
bf60	11	6730798	7047321	6889059	316522	P
bf60	11	12459461	12537682	12498571	78220	P
bf61	11	22413711	22490204	22451957	76492	P
bf61	11	23193883	23256954	23225418	63070	P
bf62	11	11620314	11673211	11646762	52896	P
bf62	11	12843646	13034334	12938990	190687	P
bf62	11	15512425	15552293	15532359	39867	P
bf62	11	17180682	17300816	17240749	120133	P
bf62	11	22413711	22499703	22456707	85991	P
bf63	11	1213719	1232749	1223234	19029	P
bf63	11	15809391	15965256	15887323	155864	P
bf63	11	17180682	17464306	17322494	283623	P
bf64	11	14009081	14057418	14033249	48336	P
bf64	11	16587139	16656927	16622033	69787	P
bf64	11	17497788	17516654	17507221	18865	P
bf64	11	19274503	19382858	19328680	108354	P
bf65	11	6730798	7047321	6889059	316522	P
bf65	11	13047060	13323619	13185339	276558	P
bf66	11	3353272	3777448	3565360	424175	P
bf66	11	15317380	15552293	15434836	234912	P
bf67	11	2785926	2840698	2813312	54771	P
bf67	11	12324829	12459461	12392145	134631	P
bf67	11	15651988	15809391	15730689	157402	P
bf68	11	12537682	12644659	12591170	106976	P
bf68	11	15512425	15552293	15532359	39867	P
bf69	11	3353272	3777448	3565360	424175	P
bf69	11	14009081	14057418	14033249	48336	P
bf69	11	15317380	15512425	15414902	195044	P
bf69	11	16378835	16388795	16383815	9959	P
bf69	11	19382858	19411486	19397172	28627	P
bf70	11	7505395	7737665	7621530	232269	P
bf70	11	11620314	11673211	11646762	52896	P
bf70	11	19411486	20041072	19726279	629585	P
bf70	11	21050421	21775426	21412923	725004	P
bf71	11	3777448	3925807	3851627	148358	P
bf71	11	11620314	11673211	11646762	52896	P
bf71	11	15317380	15512425	15414902	195044	P
bf71	11	17300816	17464306	17382561	163489	P
bf71	11	21775426	22062890	21919158	287463	P
bf73	11	14009081	14057418	14033249	48336	P
bf73	11	15317380	15512425	15414902	195044	P
bf73	11	22062890	22092417	22077653	29526	P
bf74	11	1671060	1717082	1694071	46021	P
bf74	11	4807160	5138749	4972954	331588	P
bf74	11	11673211	12324829	11999020	651617	P
bf74	11	13323619	13685914	13504766	362294	P
bf74	11	15651988	15965256	15808622	313267	P
bf75	11	4807160	5138749	4972954	331588	P
bf75	11	23288456	23310123	23299289	21666	P
bf76	11	1213719	1232749	1223234	19029	P
bf76	11	3777448	3925807	3851627	148358	P
bf76	11	15809391	15965256	15887323	155864	P
bf76	11	18363989	18797722	18580855	433732	P
bf76	11	22062890	22092417	22077653	29526	P
bf78	11	4807160	5138749	4972954	331588	P
bf78	11	11137090	11502066	11319578	364975	P
bf78	11	15512425	15651988	15582206	139562	P
bf79	11	3353272	3777448	3565360	424175	P
bf79	11	10041888	10087348	10064618	45459	P
bf80	11	11620314	11673211	11646762	52896	P
bf80	11	14057418	14086726	14072072	29307	P
bf81	11	1213719	1232749	1223234	19029	P
bf81	11	3777448	3925807	3851627	148358	P
bf81	11	12459461	12537682	12498571	78220	P
bf81	11	15552293	15651988	15602140	99694	P
bf81	11	17180682	17464306	17322494	283623	P
bf81	11	23256954	23270673	23263813	13718	P
bf82	11	8613021	8745535	8679278	132513	P
bf82	11	15651988	15965256	15808622	313267	P
bf83	11	1213719	1232749	1223234	19029	P
bf83	11	18363989	19208839	18786414	844849	P
bf83	11	23193883	23256954	23225418	63070	P
bf84	11	6730798	7047321	6889059	316522	P
bf84	11	14003533	14009081	14006307	5547	P
bf84	11	15317380	15552293	15434836	234912	P
bf84	11	17174204	17180682	17177443	6477	P
bf84	11	20041072	20161622	20101347	120549	P
bf86	11	4807160	5138749	4972954	331588	P
bf86	11	16379820	16388795	16384307	8974	P
bf86	11	20669426	20902474	20785950	233047	P
bf87	11	1209502	1213719	1211610	4216	P
bf87	11	14009081	14057418	14033249	48336	P
bf87	11	15317380	15512425	15414902	195044	P
bf87	11	22413711	22490204	22451957	76492	P
bf89	11	13047060	13323619	13185339	276558	P
bf89	11	15512425	15552293	15532359	39867	P
bf90	11	14009081	14057418	14033249	48336	P
bf90	11	15317380	15512425	15414902	195044	P
bf91	11	809047	811382	810214	2334	P
bf91	11	23310123	23320529	23315326	10405	P
bf92	11	15809391	15965256	15887323	155864	P
bf92	11	17018979	17180682	17099830	161702	P
bf92	11	22413711	22499703	22456707	85991	P
bf93	11	16473967	16518848	16496407	44880	P
bf93	11	17174204	17300816	17237510	126611	P
bf94	11	1213719	1232749	1223234	19029	P
bf94	11	3353272	3777448	3565360	424175	P
bf94	11	12459461	12537682	12498571	78220	P
bf95	11	472611	547314	509962	74702	P
bf95	11	21775426	22062890	21919158	287463	P
bf96	11	23150933	23256954	23203943	106020	P
bf97	11	3353272	3777448	3565360	424175	P
bf97	11	14009081	14057418	14033249	48336	P
bf97	11	15317380	15512425	15414902	195044	P
bf98	11	1213719	1232749	1223234	19029	P
bf99	11	21775426	22062890	21919158	287463	P
bf99	11	22413711	22490204	22451957	76492	P
bf102	11	3353272	3777448	3565360	424175	P
bf102	11	11536011	11555087	11545549	19075	P
bf103	11	15317380	15512425	15414902	195044	P
bf104	11	1381411	1384342	1382876	2930	P
bf104	11	14003533	14009081	14006307	5547	P
bf104	11	15317380	15552293	15434836	234912	P
bf104	11	23273261	23313915	23293588	40653	P
bf105	11	3353272	3777448	3565360	424175	P
bf105	11	11673211	12324829	11999020	651617	P
bf105	11	15512425	15552293	15532359	39867	P
bf105	11	16379820	16388795	16384307	8974	P
bf105	11	19411486	20041072	19726279	629585	P
bf105	11	23313915	23320529	23317222	6613	P
bf106	11	2785926	2840698	2813312	54771	P
bf2	12	824017	1003307	913662	179289	P
bf2	12	4387926	4421745	4404835	33818	P
bf2	12	17617941	17641904	17629922	23962	P
bf2	12	18369468	18375127	18372297	5658	P
bf2	12	19713142	19798446	19755794	85303	P
bf2	12	21157616	21173391	21165503	15774	P
bf2	12	22348204	22527361	22437782	179156	P
bf2	12	23833270	23840802	23837036	7531	P
bf3	12	1527876	1550754	1539315	22877	P
bf3	12	4387926	4421745	4404835	33818	P
bf4	12	12905267	13804635	13354951	899367	P
bf4	12	16295487	16360408	16327947	64920	P
bf4	12	18439848	18456465	18448156	16616	P
bf4	12	19380669	19428179	19404424	47509	P
bf4	12	21958825	22102862	22030843	144036	P
bf4	12	23353772	23358464	23356118	4691	P
bf6	12	9701318	9725042	9713180	23723	P
bf6	12	10329966	10349554	10339760	19587	P
bf6	12	14417571	14529817	14473694	112245	P
bf6	12	15897177	15958520	15927848	61342	P
bf6	12	16794959	16851584	16823271	56624	P
bf6	12	18756867	18830164	18793515	73296	P
bf6	12	24579177	24607724	24593450	28546	P
bf7	12	16721386	16728536	16724961	7149	P
bf7	12	18863085	18880982	18872033	17896	P
bf8	12	10203509	10207224	10205366	3714	P
bf8	12	11038314	11077303	11057808	38988	P
bf8	12	12718982	12728210	12723596	9227	P
bf8	12	16652627	16672395	16662511	19767	P
bf9	12	1987098	2124879	2055988	137780	P
bf9	12	2272838	2303150	2287994	30311	P
bf10	12	11712605	11752865	11732735	40259	P
bf10	12	14639435	14712935	14676185	73499	P
bf10	12	15975664	15990798	15983231	15133	P
bf10	12	16649097	16652627	16650862	3529	P
bf10	12	19282160	19302090	19292125	19929	P
bf10	12	19620026	19762397	19691211	142370	P
bf10	12	23404320	23450620	23427470	46299	P
bf10	12	24579177	24834240	24706708	255062	P
bf12	12	4387926	4421745	4404835	33818	P
bf12	12	10506231	10532918	10519574	26686	P
bf12	12	15529989	15631533	15580761	101543	P
bf13	12	4387926	4421745	4404835	33818	P
bf13	12	12848946	13804635	13326790	955688	P
bf13	12	14193425	14228693	14211059	35267	P
bf15	12	2464739	2473117	2468928	8377	P
bf18	12	4387926	4421745	4404835	33818	P
bf18	12	16642426	16649097	16645761	6670	P
bf18	12	20054585	20110570	20082577	55984	P
bf18	12	21358151	21445037	21401594	86885	P
bf18	12	23601505	23625371	23613438	23865	P
bf18	12	24002802	24031454	24017128	28651	P
bf20	12	6281128	6296789	6288958	15660	P
bf20	12	11712605	11945779	11829192	233173	P
bf20	12	14262047	14311234	14286640	49186	P
bf20	12	15969814	15975664	15972739	5849	P
bf20	12	17745012	17893908	17819460	148895	P
bf20	12	18456465	18536678	18496571	80212	P
bf20	12	18863085	18875714	18869399	12628	P
bf20	12	19762397	19827420	19794908	65022	P
bf20	12	21026115	21030703	21028409	4587	P
bf20	12	21358151	21549790	21453970	191638	P
bf20	12	22102862	22161112	22131987	58249	P
bf20	12	23952654	24002802	23977728	50147	P
bf21	12	4387926	4421745	4404835	33818	P
bf21	12	11342956	11413144	11378050	70187	P
bf21	12	14262047	14311234	14286640	49186	P
bf21	12	15856877	15897177	15877027	40299	P
bf21	12	17521053	17609638	17565345	88584	P
bf22	12	3247476	3262822	3255149	15345	P
bf23	12	299472	338430	318951	38957	P
bf23	12	1405195	1491236	1448215	86040	P
bf23	12	6281128	6296789	6288958	15660	P
bf23	12	10612155	10624414	10618284	12258	P
bf23	12	14262047	14311234	14286640	49186	P
bf23	12	18782048	18830164	18806106	48115	P
bf23	12	19571109	19620026	19595567	48916	P
bf23	12	19887509	19926020	19906764	38510	P
bf23	12	20244810	20286310	20265560	41499	P
bf23	12	22601592	22658351	22629971	56758	P
bf24	12	1950866	1987098	1968982	36231	P
bf24	12	10571116	10585765	10578440	14648	P
bf24	12	11038314	11077303	11057808	38988	P
bf24	12	11798440	11937338	11867889	138897	P
bf24	12	14175610	14179485	14177547	3874	P
bf25	12	10265624	10279615	10272619	13990	P
bf25	12	14529817	14563434	14546625	33616	P
bf25	12	18439848	18456465	18448156	16616	P
bf25	12	20540730	20557583	20549156	16852	P
bf25	12	22904799	23088275	22996537	183475	P
bf26	12	2124879	2160247	2142563	35367	P
bf26	12	7169378	7189089	7179233	19710	P
bf28	12	17057296	17059722	17058509	2425	P
bf28	12	18379915	18396752	18388333	16836	P
bf28	12	18925838	18963927	18944882	38088	P
bf28	12	19887509	19969112	19928310	81602	P
bf29	12	4387926	4421745	4404835	33818	P
bf30	12	658508	667308	662908	8799	P
bf30	12	11659782	11692352	11676067	32569	P
bf30	12	14563434	14594430	14578932	30995	P
bf30	12	15714066	15714209	15714137	142	P
bf30	12	16522754	16567068	16544911	44313	P
bf31	12	700442	824017	762229	123574	P
bf31	12	6387085	6396226	6391655	9140	P
bf32	12	18851571	18880982	18866276	29410	P
bf32	12	19613424	19637143	19625283	23718	P
bf32	12	21877670	21893688	21885679	16017	P
bf32	12	23450620	23476256	23463438	25635	P
bf33	12	10207224	10213558	10210391	6333	P
bf33	12	11115930	11342956	11229443	227025	P
bf33	12	19713142	19762397	19737769	49254	P
bf33	12	19989560	20054585	20022072	65024	P
bf36	12	454595	497738	476166	43142	P
bf36	12	10099767	10162682	10131224	62914	P
bf36	12	20182087	20187080	20184583	4992	P
bf36	12	22827366	22904799	22866082	77432	P
bf36	12	24627932	25243425	24935678	615492	P
bf37	12	10099767	10172887	10136327	73119	P
bf37	12	10571116	10585765	10578440	14648	P
bf37	12	13955261	14053995	14004628	98733	P
bf37	12	14594430	14618678	14606554	24247	P
bf37	12	18111228	18148555	18129891	37326	P
bf37	12	21026115	21030703	21028409	4587	P
bf37	12	21445037	21513908	21479472	68870	P
bf37	12	24174161	24335317	24254739	161155	P
bf38	12	21268265	21321746	21295005	53480	P
bf38	12	23476256	23537665	23506960	61408	P
bf38	12	24075060	24174161	24124610	99100	P
bf40	12	18551699	18593481	18572590	41781	P
bf40	12	20438423	20447322	20442872	8898	P
bf40	12	22294612	22348204	22321408	53591	P
bf41	12	6281128	6296789	6288958	15660	P
bf41	12	18266850	18369468	18318159	102617	P
bf41	12	18863085	18875714	18869399	12628	P
bf42	12	13910443	13932431	13921437	21987	P
bf42	12	14594430	14618678	14606554	24247	P
bf42	12	15958520	15969814	15964167	11293	P
bf42	12	16234324	16239360	16236842	5035	P
bf43	12	3175355	3210718	3193036	35362	P
bf43	12	15062853	15130659	15096756	67805	P
bf43	12	16642426	16652627	16647526	10200	P
bf43	12	22710753	22736984	22723868	26230	P
bf45	12	10612155	10677334	10644744	65178	P
bf45	12	14242913	14255829	14249371	12915	P
bf45	12	17617941	17658107	17638024	40165	P
bf45	12	20110570	20182087	20146328	71516	P
bf46	12	356940	444337	400638	87396	P
bf46	12	9898136	9955180	9926658	57043	P
bf46	12	10329966	10349554	10339760	19587	P
bf46	12	14112130	14175610	14143870	63479	P
bf46	12	14463811	14529817	14496814	66005	P
bf46	12	16295487	16360408	16327947	64920	P
bf46	12	18228519	18266850	18247684	38330	P
bf46	12	22102862	22161112	22131987	58249	P
bf47	12	356940	444337	400638	87396	P
bf47	12	1097716	1107967	1102841	10250	P
bf48	12	10213558	10265624	10239591	52065	P
bf48	12	10875644	10914924	10895284	39279	P
bf48	12	12602958	12678272	12640615	75313	P
bf48	12	14193425	14208137	14200781	14711	P
bf48	12	17609638	17641904	17625771	32265	P
bf48	12	18045573	18050157	18047865	4583	P
bf48	12	18375127	18379915	18377521	4787	P
bf48	12	18672661	18717729	18695195	45067	P
bf49	12	2160247	2184220	2172233	23972	P
bf51	12	10788016	10805719	10796867	17702	P
bf51	12	18851571	18863085	18857328	11513	P
bf51	12	24062861	24140719	24101790	77857	P
bf52	12	14175610	14179485	14177547	3874	P
bf52	12	14594430	14618678	14606554	24247	P
bf52	12	17021130	17034455	17027792	13324	P
bf52	12	18422353	18448187	18435270	25833	P
bf52	12	18963927	18990458	18977192	26530	P
bf52	12	20239227	20244810	20242018	5582	P
bf52	12	22541456	22554332	22547894	12875	P
bf52	12	24426698	24534070	24480384	107371	P
bf54	12	7189089	7203706	7196397	14616	P
bf54	12	10624414	10671792	10648103	47377	P
bf54	12	14170863	14175610	14173236	4746	P
bf54	12	14891906	14916397	14904151	24490	P
bf54	12	15828642	15856877	15842759	28234	P
bf54	12	19380669	19453514	19417091	72844	P
bf54	12	21175673	21219562	21197617	43888	P
bf54	12	21268265	21321746	21295005	53480	P
bf54	12	22541456	22554332	22547894	12875	P
bf54	12	24922210	25243425	25082817	321214	P
bf55	12	17606864	17617941	17612402	11076	P
bf55	12	18448187	18536678	18492432	88490	P
bf55	12	18990458	19192243	19091350	201784	P
bf55	12	21175673	21181321	21178497	5647	P
bf55	12	21951024	21958825	21954924	7800	P
bf56	12	299472	444337	371904	144864	P
bf56	12	1607288	2124879	1866083	517590	P
bf56	12	10504143	10532918	10518530	28774	P
bf56	12	14053995	14170863	14112429	116867	P
bf56	12	14618678	14773580	14696129	154901	P
bf56	12	15897177	15920329	15908753	23151	P
bf56	12	16190679	16202872	16196775	12192	P
bf56	12	17707692	17745012	17726352	37319	P
bf56	12	23119587	23139930	23129758	20342	P
bf57	12	10858894	10914924	10886909	56029	P
bf57	12	12602958	12678272	12640615	75313	P
bf57	12	19344648	19380669	19362658	36020	P
bf57	12	20062918	20187080	20124999	124161	P
bf58	12	3175355	3210718	3193036	35362	P
bf58	12	10099767	10162682	10131224	62914	P
bf58	12	10858894	10875644	10867269	16749	P
bf58	12	14777278	14805463	14791370	28184	P
bf58	12	21175673	21219562	21197617	43888	P
bf58	12	21951024	21958825	21954924	7800	P
bf59	12	10612155	10671792	10641973	59636	P
bf59	12	21181321	21219562	21200441	38240	P
bf59	12	21268265	21321746	21295005	53480	P
bf60	12	299472	444337	371904	144864	P
bf60	12	1291043	1405195	1348119	114151	P
bf60	12	6281128	6296789	6288958	15660	P
bf60	12	18491396	18672661	18582028	181264	P
bf60	12	19451342	19453514	19452428	2171	P
bf60	12	21268265	21445037	21356651	176771	P
bf60	12	22736984	22827366	22782175	90381	P
bf64	12	9924242	10005710	9964976	81467	P
bf64	12	10532918	10612155	10572536	79236	P
bf64	12	17555700	17606864	17581282	51163	P
bf64	12	20447322	20540730	20494026	93407	P
bf64	12	21358151	21445037	21401594	86885	P
bf64	12	22348204	22527361	22437782	179156	P
bf66	12	8393546	8398000	8395773	4453	P
bf66	12	9547051	9629105	9588078	82053	P
bf66	12	12828665	12848946	12838805	20280	P
bf66	12	17912912	17919485	17916198	6572	P
bf66	12	18304168	18422353	18363260	118184	P
bf66	12	20557583	20868688	20713135	311104	P
bf66	12	21268265	21321746	21295005	53480	P
bf66	12	23295851	23333343	23314597	37491	P
bf67	12	8221877	8234683	8228280	12805	P
bf67	12	9898136	9924242	9911189	26105	P
bf67	12	10671792	10683917	10677854	12124	P
bf67	12	21181321	21219562	21200441	38240	P
bf67	12	21268265	21321746	21295005	53480	P
bf68	12	10220508	10265624	10243066	45115	P
bf68	12	14563434	14594430	14578932	30995	P
bf68	12	15062853	15130659	15096756	67805	P
bf68	12	21181321	21219562	21200441	38240	P
bf68	12	21268265	21321746	21295005	53480	P
bf70	12	4387926	4421745	4404835	33818	P
bf70	12	10005710	10048241	10026975	42530	P
bf70	12	10781234	10805719	10793476	24484	P
bf70	12	16360408	16381529	16370968	21120	P
bf70	12	17189293	17195227	17192260	5933	P
bf70	12	18782048	18807988	18795018	25939	P
bf70	12	21157616	21173391	21165503	15774	P
bf70	12	21268265	21321746	21295005	53480	P
bf70	12	22758964	22827366	22793165	68401	P
bf70	12	24426698	24570481	24498589	143782	P
bf72	12	658508	667308	662908	8799	P
bf72	12	13955261	14053995	14004628	98733	P
bf72	12	14722611	14742973	14732792	20361	P
bf72	12	17555700	17606864	17581282	51163	P
bf72	12	21120178	21173391	21146784	53212	P
bf72	12	21321746	21358151	21339948	36404	P
bf73	12	4387926	4421745	4404835	33818	P
bf73	12	19613424	19620026	19616725	6601	P
bf73	12	21157616	21219562	21188589	61945	P
bf73	12	22904799	23088275	22996537	183475	P
bf74	12	10061231	10099767	10080499	38535	P
bf74	12	10460538	10504143	10482340	43604	P
bf74	12	14805463	14886007	14845735	80543	P
bf74	12	15828642	15856877	15842759	28234	P
bf75	12	10203509	10207224	10205366	3714	P
bf75	12	10532918	10571116	10552017	38197	P
bf75	12	14208137	14242913	14225525	34775	P
bf75	12	15631533	15714066	15672799	82532	P
bf75	12	16672395	16684860	16678627	12464	P
bf75	12	21157616	21181321	21169468	23704	P
bf75	12	22224139	22348204	22286171	124064	P
bf77	12	2160247	2184220	2172233	23972	P
bf77	12	9629105	9647621	9638363	18515	P
bf77	12	14208137	14228693	14218415	20555	P
bf77	12	14722611	14742973	14732792	20361	P
bf77	12	15958520	15969814	15964167	11293	P
bf77	12	16866317	16891275	16878796	24957	P
bf77	12	18965073	18990458	18977765	25384	P
bf77	12	22554332	22561916	22558124	7583	P
bf77	12	24426698	24534070	24480384	107371	P
bf78	12	10914924	10941205	10928064	26280	P
bf78	12	11604166	11692352	11648259	88185	P
bf78	12	14618678	14722611	14670644	103932	P
bf78	12	16295487	16360408	16327947	64920	P
bf78	12	21549790	21742738	21646264	192947	P
bf78	12	22736984	22758964	22747974	21979	P
bf78	12	24049884	24062861	24056372	12976	P
bf79	12	4387926	4421745	4404835	33818	P
bf79	12	10463068	10504143	10483605	41074	P
bf79	12	15924610	15958520	15941565	33909	P
bf79	12	16567068	16573075	16570071	6006	P
bf79	12	18266850	18304168	18285509	37317	P
bf80	12	7169378	7189089	7179233	19710	P
bf81	12	7169378	7189089	7179233	19710	P
bf81	12	19453514	19467515	19460514	14000	P
bf81	12	21006445	21013773	21010109	7327	P
bf81	12	22161112	22224139	22192625	63026	P
bf81	12	24075060	24140719	24107889	65658	P
bf82	12	1987098	2124879	2055988	137780	P
bf82	12	9924242	9955180	9939711	30937	P
bf82	12	10463068	10504143	10483605	41074	P
bf82	12	14179485	14193425	14186455	13939	P
bf82	12	14563434	14618678	14591056	55243	P
bf83	12	14175610	14193425	14184517	17814	P
bf83	12	14463811	14529817	14496814	66005	P
bf83	12	16108045	16190679	16149362	82633	P
bf83	12	19282160	19302090	19292125	19929	P
bf84	12	6883353	6906689	6895021	23335	P
bf84	12	6998894	7006784	7002839	7889	P
bf84	12	7115263	7135905	7125584	20641	P
bf84	12	18491396	18536678	18514037	45281	P
bf84	12	20628493	20868688	20748590	240194	P
bf84	12	23353772	23358464	23356118	4691	P
bf85	12	10504143	10506231	10505187	2087	P
bf85	12	13910443	14053995	13982219	143551	P
bf85	12	14639435	14712935	14676185	73499	P
bf85	12	18111228	18179664	18145446	68435	P
bf86	12	20323356	20540730	20432043	217373	P
bf86	12	21035737	21157616	21096676	121878	P
bf86	12	24570481	24607724	24589102	37242	P
bf87	12	15828642	15856877	15842759	28234	P
bf87	12	21157616	21181321	21169468	23704	P
bf87	12	22554332	22561916	22558124	7583	P
bf87	12	24062861	24174161	24118511	111299	P
bf88	12	356940	444337	400638	87396	P
bf88	12	5043917	5075616	5059766	31698	P
bf89	12	10405852	10463068	10434460	57215	P
bf89	12	21181321	21219562	21200441	38240	P
bf89	12	21268265	21321746	21295005	53480	P
bf90	12	3247476	3262822	3255149	15345	P
bf90	12	14463811	14529817	14496814	66005	P
bf90	12	15469975	15529989	15499982	60013	P
bf90	12	18050157	18148555	18099356	98397	P
bf90	12	19177956	19365899	19271927	187942	P
bf90	12	23538016	23539341	23538678	1324	P
bf91	12	1550754	1607288	1579021	56533	P
bf91	12	9547051	9647621	9597336	100569	P
bf91	12	14179485	14193425	14186455	13939	P
bf92	12	4387926	4421745	4404835	33818	P
bf93	12	15245575	15302360	15273967	56784	P
bf93	12	16642426	16649097	16645761	6670	P
bf93	12	18222751	18228519	18225635	5767	P
bf93	12	19879130	19926020	19902575	46889	P
bf93	12	22561916	22601592	22581754	39675	P
bf94	12	14529817	14563434	14546625	33616	P
bf94	12	15958520	15969814	15964167	11293	P
bf94	12	16748095	16765680	16756887	17584	P
bf94	12	17195227	17535964	17365595	340736	P
bf94	12	18925838	18963927	18944882	38088	P
bf94	12	20438423	20447322	20442872	8898	P
bf94	12	21268265	21321746	21295005	53480	P
bf94	12	22541456	22554332	22547894	12875	P
bf96	12	338430	444337	391383	105906	P
bf96	12	1281067	1291043	1286055	9975	P
bf96	12	1987098	2124879	2055988	137780	P
bf96	12	10213558	10359328	10286443	145769	P
bf96	12	14563434	14618678	14591056	55243	P
bf96	12	16642426	16672395	16657410	29968	P
bf96	12	20286310	20308146	20297228	21835	P
bf96	12	22709638	22736984	22723311	27345	P
bf97	12	11556034	11604166	11580100	48131	P
bf97	12	16295487	16360408	16327947	64920	P
bf98	12	8221877	8234683	8228280	12805	P
bf98	12	11502431	11556034	11529232	53602	P
bf98	12	15975664	16060895	16018279	85230	P
bf98	12	20217036	20244810	20230923	27773	P
bf98	12	21268265	21321746	21295005	53480	P
bf98	12	22161112	22224139	22192625	63026	P
bf98	12	22561916	22601592	22581754	39675	P
bf98	12	24049884	24062861	24056372	12976	P
bf99	12	4387926	4421745	4404835	33818	P
bf100	12	8221877	8234683	8228280	12805	P
bf100	12	10812461	10842756	10827608	30294	P
bf100	12	15975664	15990798	15983231	15133	P
bf100	12	19508841	19522954	19515897	14112	P
bf100	12	21321746	21445037	21383391	123290	P
bf100	12	23404320	23450620	23427470	46299	P
bf103	12	658508	667308	662908	8799	P
bf105	12	20540730	20557583	20549156	16852	P
bf105	12	21120178	21157616	21138897	37437	P
bf105	12	22527361	22541456	22534408	14094	P
bf105	12	23539341	23547092	23543216	7750	P
bf105	12	24075060	24140719	24107889	65658	P
bf106	12	4387926	4421745	4404835	33818	P
bf1	13	9750718	9751920	9751319	1201	P
bf2	13	3847815	3876472	3862143	28656	P
bf2	13	9750471	9750718	9750594	246	P
bf3	13	2238903	2258332	2248617	19428	P
bf3	13	9750471	9750718	9750594	246	P
bf4	13	9750718	9751920	9751319	1201	P
bf5	13	4408621	4414582	4411601	5960	P
bf5	13	9751920	9764346	9758133	12425	P
bf6	13	491793	503848	497820	12054	P
bf6	13	9750718	9751920	9751319	1201	P
bf7	13	3847815	3876472	3862143	28656	P
bf7	13	9750471	9750718	9750594	246	P
bf8	13	9751920	9764346	9758133	12425	P
bf9	13	9750718	9751920	9751319	1201	P
bf10	13	2238903	2258332	2248617	19428	P
bf10	13	9750471	9750718	9750594	246	P
bf11	13	9751920	9764346	9758133	12425	P
bf12	13	9751920	9764346	9758133	12425	P
bf13	13	9751920	9764346	9758133	12425	P
bf14	13	3050714	3213824	3132269	163109	P
bf14	13	3847815	3876472	3862143	28656	P
bf14	13	9751920	9764346	9758133	12425	P
bf15	13	3847815	3876472	3862143	28656	P
bf15	13	9750471	9750718	9750594	246	P
bf16	13	3042345	3060891	3051618	18545	P
bf16	13	9750471	9750718	9750594	246	P
bf17	13	532987	539767	536377	6779	P
bf17	13	9750718	9751920	9751319	1201	P
bf18	13	9751920	9764346	9758133	12425	P
bf19	13	9751920	9764346	9758133	12425	P
bf20	13	5007534	5132675	5070104	125140	P
bf20	13	9751920	9764346	9758133	12425	P
bf21	13	9750718	9751920	9751319	1201	P
bf22	13	3042345	3050714	3046529	8368	P
bf22	13	9750471	9750718	9750594	246	P
bf23	13	2080680	2099907	2090293	19226	P
bf23	13	9750471	9750718	9750594	246	P
bf24	13	3847815	3876472	3862143	28656	P
bf24	13	9751920	9764346	9758133	12425	P
bf25	13	3042345	3060891	3051618	18545	P
bf25	13	9750471	9750718	9750594	246	P
bf26	13	532987	539767	536377	6779	P
bf26	13	9751920	9764346	9758133	12425	P
bf27	13	9750718	9751920	9751319	1201	P
bf28	13	9750718	9751920	9751319	1201	P
bf29	13	532987	539767	536377	6779	P
bf29	13	9751920	9764346	9758133	12425	P
bf30	13	532987	539767	536377	6779	P
bf30	13	3050714	3060891	3055802	10176	P
bf30	13	3847815	3876472	3862143	28656	P
bf30	13	9751920	9764346	9758133	12425	P
bf31	13	9751920	9764346	9758133	12425	P
bf32	13	9750718	9751920	9751319	1201	P
bf33	13	9751920	9764346	9758133	12425	P
bf36	13	4408621	4414582	4411601	5960	P
bf36	13	9750471	9750718	9750594	246	P
bf37	13	532987	539767	536377	6779	P
bf37	13	9750718	9751920	9751319	1201	P
bf38	13	9750718	9751920	9751319	1201	P
bf39	13	9751920	9764346	9758133	12425	P
bf40	13	902943	997180	950061	94236	P
bf40	13	9750471	9750718	9750594	246	P
bf41	13	3042345	3050714	3046529	8368	P
bf41	13	9750471	9750718	9750594	246	P
bf42	13	3847815	3876472	3862143	28656	P
bf42	13	9750471	9750718	9750594	246	P
bf43	13	9751920	9764346	9758133	12425	P
bf44	13	491793	503848	497820	12054	P
bf44	13	9750718	9751920	9751319	1201	P
bf45	13	9751920	9764346	9758133	12425	P
bf46	13	488319	491793	490056	3473	P
bf46	13	9751920	9764346	9758133	12425	P
bf47	13	2702180	2711792	2706986	9611	P
bf47	13	9750471	9750718	9750594	246	P
bf48	13	526571	532987	529779	6415	P
bf48	13	9750718	9751920	9751319	1201	P
bf49	13	2702180	2711792	2706986	9611	P
bf49	13	9750471	9750718	9750594	246	P
bf50	13	9750718	9751920	9751319	1201	P
bf51	13	9751920	9764346	9758133	12425	P
bf52	13	9750718	9751920	9751319	1201	P
bf53	13	9750718	9751920	9751319	1201	P
bf54	13	3576066	3579662	3577864	3595	P
bf54	13	9750471	9750718	9750594	246	P
bf55	13	8294416	8325944	8310180	31527	P
bf55	13	9750471	9750718	9750594	246	P
bf56	13	9750718	9751920	9751319	1201	P
bf57	13	9751920	9764346	9758133	12425	P
bf58	13	4457166	4498627	4477896	41460	P
bf58	13	9751920	9764346	9758133	12425	P
bf59	13	187661	205303	196482	17641	P
bf59	13	9750718	9751920	9751319	1201	P
bf60	13	830646	865215	847930	34568	P
bf60	13	9750471	9750718	9750594	246	P
bf61	13	532987	539767	536377	6779	P
bf61	13	9751920	9764346	9758133	12425	P
bf62	13	9750718	9751920	9751319	1201	P
bf63	13	9751920	9764346	9758133	12425	P
bf64	13	3050714	3213824	3132269	163109	P
bf64	13	9750471	9750718	9750594	246	P
bf65	13	9750718	9751920	9751319	1201	P
bf66	13	8584515	8605898	8595206	21382	P
bf66	13	9750471	9750718	9750594	246	P
bf67	13	830646	865215	847930	34568	P
bf67	13	9750471	9750718	9750594	246	P
bf68	13	9750718	9751920	9751319	1201	P
bf69	13	187661	205303	196482	17641	P
bf69	13	9751920	9764346	9758133	12425	P
bf70	13	9751920	9764346	9758133	12425	P
bf71	13	2238903	2258332	2248617	19428	P
bf71	13	9750471	9750718	9750594	246	P
bf72	13	9751920	9764346	9758133	12425	P
bf73	13	9750718	9751920	9751319	1201	P
bf74	13	9750718	9751920	9751319	1201	P
bf75	13	9751920	9764346	9758133	12425	P
bf76	13	9751920	9764346	9758133	12425	P
bf77	13	5957728	5963138	5960433	5409	P
bf77	13	9751920	9764346	9758133	12425	P
bf78	13	3847815	3876472	3862143	28656	P
bf78	13	9751920	9764346	9758133	12425	P
bf79	13	9750718	9751920	9751319	1201	P
bf80	13	9751920	9764346	9758133	12425	P
bf81	13	187661	205303	196482	17641	P
bf81	13	9750718	9751920	9751319	1201	P
bf82	13	1911231	1914827	1913029	3595	P
bf82	13	9750471	9750718	9750594	246	P
bf83	13	9750718	9751920	9751319	1201	P
bf84	13	9750718	9751920	9751319	1201	P
bf85	13	3042345	3050714	3046529	8368	P
bf85	13	9750471	9750718	9750594	246	P
bf86	13	3042345	3060891	3051618	18545	P
bf86	13	3847815	3876472	3862143	28656	P
bf86	13	9751920	9764346	9758133	12425	P
bf87	13	3359026	3387011	3373018	27984	P
bf87	13	9750471	9750718	9750594	246	P
bf88	13	3050714	3060891	3055802	10176	P
bf88	13	3845489	3876472	3860980	30982	P
bf88	13	9750718	9751920	9751319	1201	P
bf89	13	9750718	9751920	9751319	1201	P
bf90	13	9751920	9764346	9758133	12425	P
bf91	13	9751920	9764346	9758133	12425	P
bf92	13	9751920	9764346	9758133	12425	P
bf93	13	9751920	9764346	9758133	12425	P
bf94	13	9751920	9764346	9758133	12425	P
bf95	13	3042345	3050714	3046529	8368	P
bf95	13	9751920	9764346	9758133	12425	P
bf96	13	488319	491793	490056	3473	P
bf96	13	9750718	9751920	9751319	1201	P
bf97	13	9751920	9764346	9758133	12425	P
bf98	13	2702180	2711792	2706986	9611	P
bf98	13	9750471	9750718	9750594	246	P
bf99	13	3847815	3876472	3862143	28656	P
bf99	13	9750471	9750718	9750594	246	P
bf100	13	526571	532987	529779	6415	P
bf100	13	9751920	9764346	9758133	12425	P
bf101	13	9750718	9751920	9751319	1201	P
bf102	13	3042345	3268849	3155597	226503	P
bf102	13	3847815	3876472	3862143	28656	P
bf102	13	9751920	9764346	9758133	12425	P
bf103	13	9750718	9751920	9751319	1201	P
bf104	13	488319	491793	490056	3473	P
bf104	13	9751920	9764346	9758133	12425	P
bf105	13	3579662	3845489	3712575	265826	P
bf105	13	9750471	9750718	9750594	246	P
bf106	13	526571	532987	529779	6415	P
bf106	13	9751920	9764346	9758133	12425	P
bf1	14	8772059	8927026	8849542	154966	P
bf2	14	3399176	3423919	3411547	24742	P
bf3	14	8772059	8927026	8849542	154966	P
bf3	14	11079509	11089987	11084748	10477	P
bf4	14	21219271	21271190	21245230	51918	P
bf5	14	3921709	3928984	3925346	7274	P
bf5	14	6188729	6277290	6233009	88560	P
bf5	14	8297487	8346365	8321926	48877	P
bf5	14	11238191	11468480	11353335	230288	P
bf6	14	7639416	7666501	7652958	27084	P
bf6	14	11697992	11737936	11717964	39943	P
bf7	14	6336603	6518471	6427537	181867	P
bf7	14	9718912	9817947	9768429	99034	P
bf7	14	17263664	17465385	17364524	201720	P
bf8	14	7313976	7348051	7331013	34074	P
bf8	14	9576480	10029839	9803159	453358	P
bf8	14	12918203	13662506	13290354	744302	P
bf8	14	19220260	19231942	19226101	11681	P
bf9	14	4029098	4081714	4055406	52615	P
bf11	14	5135343	5148924	5142133	13580	P
bf11	14	9960896	10020898	9990897	60001	P
bf11	14	12346382	12390928	12368655	44545	P
bf12	14	3916299	3921709	3919004	5409	P
bf12	14	19271247	19389038	19330142	117790	P
bf13	14	19180247	19220260	19200253	40012	P
bf14	14	3916299	3921709	3919004	5409	P
bf14	14	7666501	7695907	7681204	29405	P
bf15	14	5249565	5258905	5254235	9339	P
bf15	14	11089987	11278181	11184084	188193	P
bf16	14	4628623	4639546	4634084	10922	P
bf17	14	8297487	8346365	8321926	48877	P
bf17	14	10084278	10307126	10195702	222847	P
bf17	14	15923152	17149133	16536142	1225980	P
bf18	14	6732606	6764030	6748318	31423	P
bf18	14	7364642	7373041	7368841	8398	P
bf18	14	17263664	17470539	17367101	206874	P
bf18	14	19169800	19220260	19195030	50459	P
bf20	14	7758648	7864560	7811604	105911	P
bf20	14	10020898	10029839	10025368	8940	P
bf20	14	20462858	20708510	20585684	245651	P
bf22	14	1693458	1764335	1728896	70876	P
bf23	14	13662506	14698943	14180724	1036436	P
bf23	14	20462858	20708510	20585684	245651	P
bf24	14	7348051	7364642	7356346	16590	P
bf24	14	8490943	8494771	8492857	3827	P
bf24	14	21403791	21408862	21406326	5070	P
bf25	14	4207313	4219457	4213385	12143	P
bf26	14	3916299	3921709	3919004	5409	P
bf27	14	3160577	3173386	3166981	12808	P
bf27	14	9292977	9318309	9305643	25331	P
bf27	14	11561324	11697992	11629658	136667	P
bf29	14	3916299	3921709	3919004	5409	P
bf29	14	6277290	6336603	6306946	59312	P
bf29	14	11697992	12252709	11975350	554716	P
bf30	14	12255511	12346382	12300946	90870	P
bf30	14	17544695	17560600	17552647	15904	P
bf31	14	5711610	5775016	5743313	63405	P
bf31	14	6709455	6732606	6721030	23150	P
bf31	14	8297487	8346365	8321926	48877	P
bf36	14	12441753	12918203	12679978	476449	P
bf36	14	18048158	18547415	18297786	499256	P
bf36	14	21271190	21403791	21337490	132600	P
bf38	14	3921709	3928984	3925346	7274	P
bf39	14	5258905	5426938	5342921	168032	P
bf40	14	7267081	7293450	7280265	26368	P
bf40	14	8297487	8346365	8321926	48877	P
bf43	14	4029098	4081714	4055406	52615	P
bf44	14	4029098	4081714	4055406	52615	P
bf44	14	5962423	6411897	6187160	449473	P
bf44	14	7700327	7758648	7729487	58320	P
bf44	14	17263664	17465385	17364524	201720	P
bf44	14	22028639	22040515	22034577	11875	P
bf47	14	2999994	3029487	3014740	29492	P
bf47	14	7758648	7864560	7811604	105911	P
bf47	14	11501992	11561324	11531658	59331	P
bf47	14	12918203	13662506	13290354	744302	P
bf47	14	17544695	17560600	17552647	15904	P
bf47	14	20983672	21123895	21053783	140222	P
bf48	14	10020898	10084278	10052588	63379	P
bf48	14	10601212	11023624	10812418	422411	P
bf48	14	17465385	17470539	17467962	5153	P
bf48	14	19180247	19220260	19200253	40012	P
bf49	14	4029098	4081714	4055406	52615	P
bf49	14	5165530	5249565	5207547	84034	P
bf49	14	7914360	7937691	7926025	23330	P
bf50	14	6173539	6188729	6181134	15189	P
bf50	14	9052519	9109354	9080936	56834	P
bf50	14	20462858	20708510	20585684	245651	P
bf51	14	5962423	6033401	5997912	70977	P
bf51	14	19271247	19389038	19330142	117790	P
bf51	14	21193197	21219271	21206234	26073	P
bf52	14	3399176	3423919	3411547	24742	P
bf53	14	17465385	17470539	17467962	5153	P
bf55	14	3916299	3921709	3919004	5409	P
bf57	14	3921709	3928984	3925346	7274	P
bf57	14	6173539	6277290	6225414	103750	P
bf57	14	9576480	9718912	9647696	142431	P
bf58	14	8382729	8421686	8402207	38956	P
bf59	14	6336603	6411897	6374250	75293	P
bf59	14	6670991	6701520	6686255	30528	P
bf59	14	7592510	7630522	7611516	38011	P
bf59	14	19169800	19220260	19195030	50459	P
bf60	14	3160577	3173386	3166981	12808	P
bf60	14	19180247	19220260	19200253	40012	P
bf60	14	20935498	20983672	20959585	48173	P
bf61	14	15923152	17149133	16536142	1225980	P
bf61	14	21123895	21193197	21158546	69301	P
bf62	14	719102	740350	729726	21247	P
bf62	14	7630522	7639416	7634969	8893	P
bf62	14	11697992	12252709	11975350	554716	P
bf63	14	6640935	6732606	6686770	91670	P
bf63	14	7377321	7427543	7402432	50221	P
bf63	14	11089987	11222548	11156267	132560	P
bf63	14	14698943	15259567	14979255	560623	P
bf64	14	6670991	6701520	6686255	30528	P
bf64	14	19169800	19220260	19195030	50459	P
bf64	14	22028639	22040515	22034577	11875	P
bf65	14	5458463	5464570	5461516	6106	P
bf65	14	11737936	12252709	11995322	514772	P
bf65	14	20462858	20708510	20585684	245651	P
bf66	14	9567820	9576480	9572150	8659	P
bf66	14	22028639	22040515	22034577	11875	P
bf67	14	3921709	3928984	3925346	7274	P
bf67	14	10029839	10084278	10057058	54438	P
bf67	14	11278181	11468480	11373330	190298	P
bf68	14	5491975	5568343	5530159	76367	P
bf68	14	11501992	11585662	11543827	83669	P
bf69	14	792735	816434	804584	23698	P
bf70	14	8522244	9027650	8774947	505405	P
bf70	14	17544695	17560600	17552647	15904	P
bf71	14	5135343	5148924	5142133	13580	P
bf71	14	5650376	5652966	5651671	2589	P
bf71	14	7373041	7377321	7375181	4279	P
bf71	14	8522244	8927026	8724635	404781	P
bf72	14	6173539	6411897	6292718	238357	P
bf72	14	7937691	8157288	8047489	219596	P
bf72	14	10084278	10307126	10195702	222847	P
bf72	14	11196805	11238191	11217498	41385	P
bf72	14	19180247	19220260	19200253	40012	P
bf72	14	20935498	20983672	20959585	48173	P
bf73	14	7875252	7914360	7894806	39107	P
bf73	14	8421686	8490943	8456314	69256	P
bf74	14	2999994	3029487	3014740	29492	P
bf74	14	5458463	5491975	5475219	33511	P
bf74	14	6989487	7005347	6997417	15859	P
bf74	14	8297487	8346365	8321926	48877	P
bf74	14	11023624	11058871	11041247	35246	P
bf74	14	17560600	17723539	17642069	162938	P
bf75	14	5426938	5458463	5442700	31524	P
bf75	14	11222548	11254856	11238702	32307	P
bf76	14	5249565	5258905	5254235	9339	P
bf76	14	5650376	5652966	5651671	2589	P
bf76	14	8772059	9027650	8899854	255590	P
bf76	14	11238191	11254856	11246523	16664	P
bf76	14	13662506	14698943	14180724	1036436	P
bf79	14	9052519	9109354	9080936	56834	P
bf79	14	10029839	10084278	10057058	54438	P
bf79	14	12255511	12346382	12300946	90870	P
bf80	14	3399176	3423919	3411547	24742	P
bf80	14	19389038	19913760	19651399	524721	P
bf80	14	21495175	22028639	21761907	533463	P
bf81	14	12255511	12346382	12300946	90870	P
bf81	14	17149133	17263664	17206398	114530	P
bf82	14	3916299	3921709	3919004	5409	P
bf83	14	3916299	3921709	3919004	5409	P
bf84	14	6415271	6458358	6436814	43086	P
bf84	14	11058871	11079509	11069190	20637	P
bf85	14	4628623	4639546	4634084	10922	P
bf85	14	5135343	5148924	5142133	13580	P
bf85	14	15923152	17149133	16536142	1225980	P
bf86	14	12918203	13662506	13290354	744302	P
bf86	14	17465385	17470539	17467962	5153	P
bf86	14	21193197	21219271	21206234	26073	P
bf87	14	5165530	5249565	5207547	84034	P
bf87	14	5674299	5703786	5689042	29486	P
bf87	14	8490943	8522244	8506593	31300	P
bf88	14	5249565	5258905	5254235	9339	P
bf89	14	5775016	5962423	5868719	187406	P
bf90	14	5280868	5426938	5353903	146069	P
bf90	14	21193197	21219271	21206234	26073	P
bf91	14	19913760	20048133	19980946	134372	P
bf91	14	21271190	21403791	21337490	132600	P
bf92	14	719102	740350	729726	21247	P
bf92	14	8297487	8346365	8321926	48877	P
bf92	14	11196805	11238191	11217498	41385	P
bf94	14	6701520	6732606	6717063	31085	P
bf94	14	7521179	7592510	7556844	71330	P
bf94	14	8927026	9027650	8977338	100623	P
bf94	14	15259567	15923152	15591359	663584	P
bf97	14	5165530	5249565	5207547	84034	P
bf97	14	7914360	7937691	7926025	23330	P
bf97	14	19389038	19913760	19651399	524721	P
bf97	14	20983672	21123895	21053783	140222	P
bf98	14	6732606	6764030	6748318	31423	P
bf98	14	7313976	7348051	7331013	34074	P
bf98	14	7695907	7758648	7727277	62740	P
bf98	14	9109354	9292977	9201165	183622	P
bf98	14	21193197	21219271	21206234	26073	P
bf99	14	2999994	3029487	3014740	29492	P
bf99	14	5711610	5720012	5715811	8401	P
bf99	14	8278984	8297487	8288235	18502	P
bf99	14	9817947	10020898	9919422	202950	P
bf100	14	7432501	7507764	7470132	75262	P
bf100	14	10084278	10201338	10142808	117059	P
bf100	14	19271247	19389038	19330142	117790	P
bf100	14	21123895	21193197	21158546	69301	P
bf101	14	12255511	12346382	12300946	90870	P
bf101	14	17470539	17544695	17507617	74155	P
bf101	14	21271190	21403791	21337490	132600	P
bf102	14	4238576	4248291	4243433	9714	P
bf103	14	3916299	3921709	3919004	5409	P
bf103	14	12255511	12346382	12300946	90870	P
bf104	14	9960896	10020898	9990897	60001	P
bf104	14	11501992	11561324	11531658	59331	P
bf105	14	3399176	3423919	3411547	24742	P
bf105	14	21123895	21193197	21158546	69301	P
bf106	14	15923152	17149133	16536142	1225980	P
bf1	15	16637075	16743062	16690068	105986	P
bf2	15	1831832	1857591	1844711	25758	P
bf2	15	16637075	16670216	16653645	33140	P
bf3	15	3698648	3709189	3703918	10540	P
bf3	15	16908200	17046072	16977136	137871	P
bf4	15	4896495	4928008	4912251	31512	P
bf5	15	4896495	4928008	4912251	31512	P
bf7	15	4806352	4839195	4822773	32842	P
bf7	15	16637075	16818981	16728028	181905	P
bf7	15	17971891	18007781	17989836	35889	P
bf11	15	19883028	20140819	20011923	257790	P
bf12	15	2591094	2597183	2594138	6088	P
bf13	15	553077	670558	611817	117480	P
bf16	15	18204476	18212875	18208675	8398	P
bf16	15	19537506	19608140	19572823	70633	P
bf17	15	1748474	1782205	1765339	33730	P
bf20	15	1748474	1782205	1765339	33730	P
bf21	15	4896495	4928008	4912251	31512	P
bf21	15	16818981	16827946	16823463	8964	P
bf21	15	17957468	18007781	17982624	50312	P
bf21	15	18986589	19046090	19016339	59500	P
bf22	15	17536318	17542258	17539288	5939	P
bf22	15	19150767	19169505	19160136	18737	P
bf23	15	18986589	19056786	19021687	70196	P
bf24	15	4806352	4839195	4822773	32842	P
bf25	15	2635432	2641586	2638509	6153	P
bf25	15	18986589	19062356	19024472	75766	P
bf26	15	1748474	1782205	1765339	33730	P
bf26	15	18214481	18276995	18245738	62513	P
bf27	15	4806352	4839195	4822773	32842	P
bf27	15	19616586	19809808	19713197	193221	P
bf28	15	1748474	1782205	1765339	33730	P
bf30	15	16637075	16670216	16653645	33140	P
bf31	15	2635432	2641586	2638509	6153	P
bf32	15	1748474	1782205	1765339	33730	P
bf33	15	1748474	1782205	1765339	33730	P
bf33	15	18276995	18387463	18332229	110467	P
bf37	15	2011675	2107421	2059548	95745	P
bf37	15	16743062	16797330	16770196	54267	P
bf37	15	17890884	17928452	17909668	37567	P
bf38	15	16670216	16743062	16706639	72845	P
bf38	15	18007781	18009844	18008812	2062	P
bf38	15	19338865	19396646	19367755	57780	P
bf40	15	1985213	2000131	1992672	14917	P
bf40	15	2445845	2461128	2453486	15282	P
bf40	15	4750069	4760195	4755132	10125	P
bf42	15	1449802	1459190	1454496	9387	P
bf43	15	4750069	4760195	4755132	10125	P
bf44	15	17539096	17542258	17540677	3161	P
bf44	15	18583982	18590218	18587100	6235	P
bf47	15	4896495	4928008	4912251	31512	P
bf48	15	1216517	1227491	1222004	10973	P
bf50	15	16841728	16908200	16874964	66471	P
bf52	15	19883028	20140819	20011923	257790	P
bf53	15	4896495	4928008	4912251	31512	P
bf54	15	4896495	4928008	4912251	31512	P
bf55	15	18173897	18175993	18174945	2095	P
bf58	15	1216517	1227491	1222004	10973	P
bf58	15	19883028	20140819	20011923	257790	P
bf60	15	4806352	4839195	4822773	32842	P
bf61	15	5148965	5171327	5160146	22361	P
bf62	15	2635432	2641586	2638509	6153	P
bf62	15	16818981	16827946	16823463	8964	P
bf62	15	17890884	17928452	17909668	37567	P
bf62	15	19616586	19809808	19713197	193221	P
bf63	15	17236656	17411745	17324200	175088	P
bf63	15	18009844	18188469	18099156	178624	P
bf63	15	18444761	18482178	18463469	37416	P
bf63	15	19409003	19425520	19417261	16516	P
bf64	15	1520626	1535837	1528231	15210	P
bf65	15	4806352	4839195	4822773	32842	P
bf65	15	19883028	20140819	20011923	257790	P
bf67	15	16637075	16670216	16653645	33140	P
bf67	15	18276995	18387463	18332229	110467	P
bf67	15	19062356	19144738	19103547	82381	P
bf69	15	16818981	16827946	16823463	8964	P
bf69	15	17971891	18007781	17989836	35889	P
bf69	15	19883028	20140819	20011923	257790	P
bf70	15	4839195	4861008	4850101	21812	P
bf71	15	16743062	16818981	16781021	75918	P
bf71	15	17890884	17928452	17909668	37567	P
bf71	15	19616586	19851155	19733870	234568	P
bf72	15	4750069	4760195	4755132	10125	P
bf73	15	19883028	20140819	20011923	257790	P
bf76	15	16797330	16818981	16808155	21650	P
bf76	15	19396646	19409003	19402824	12356	P
bf77	15	5148965	5171327	5160146	22361	P
bf78	15	18590218	18903244	18746731	313025	P
bf80	15	2591094	2597183	2594138	6088	P
bf82	15	19883028	20140819	20011923	257790	P
bf85	15	2635432	2641586	2638509	6153	P
bf85	15	19883028	20140819	20011923	257790	P
bf86	15	2591094	2597183	2594138	6088	P
bf87	15	4806352	4839195	4822773	32842	P
bf89	15	4806352	4839195	4822773	32842	P
bf89	15	17890884	17928452	17909668	37567	P
bf90	15	1748474	1782205	1765339	33730	P
bf91	15	19883028	20140819	20011923	257790	P
bf93	15	1748474	1782205	1765339	33730	P
bf93	15	16670216	16797330	16733773	127113	P
bf93	15	17971891	18007781	17989836	35889	P
bf94	15	2635432	2641586	2638509	6153	P
bf95	15	4806352	4839195	4822773	32842	P
bf95	15	19409003	19425520	19417261	16516	P
bf96	15	2591094	2597183	2594138	6088	P
bf96	15	19809808	19851155	19830481	41346	P
bf97	15	19883028	20140819	20011923	257790	P
bf98	15	16841728	16882858	16862293	41129	P
bf98	15	17957468	17971891	17964679	14422	P
bf98	15	18482178	18583982	18533080	101803	P
bf99	15	18223757	18276995	18250376	53237	P
bf99	15	19608140	19616586	19612363	8445	P
bf100	15	16670216	16743062	16706639	72845	P
bf100	15	19425520	19449087	19437303	23566	P
bf101	15	4806352	4839195	4822773	32842	P
bf101	15	19883028	20140819	20011923	257790	P
bf102	15	1216517	1227491	1222004	10973	P
bf102	15	19616586	19809808	19713197	193221	P
bf103	15	1748474	1782205	1765339	33730	P
bf103	15	16637075	16670216	16653645	33140	P
bf104	15	4806352	4839195	4822773	32842	P
bf104	15	16670216	16743062	16706639	72845	P
bf105	15	1748474	1782205	1765339	33730	P
bf106	15	4896495	4928008	4912251	31512	P
bf1	1620	4436908	4444810	4440859	7901	P
bf2	1620	10400176	10405941	10403058	5764	P
bf6	1620	6927810	6934750	6931280	6939	P
bf12	1620	6008789	6011313	6010051	2523	P
bf13	1620	5890247	5905673	5897960	15425	P
bf17	1620	6927810	6934750	6931280	6939	P
bf18	1620	8388483	8393285	8390884	4801	P
bf19	1620	6152476	6173937	6163206	21460	P
bf20	1620	5890247	5905673	5897960	15425	P
bf21	1620	8388483	8393285	8390884	4801	P
bf22	1620	8389705	8393285	8391495	3579	P
bf23	1620	8232417	8247758	8240087	15340	P
bf29	1620	4436908	4444810	4440859	7901	P
bf32	1620	5890247	5905673	5897960	15425	P
bf33	1620	8167375	8183840	8175607	16464	P
bf36	1620	12038176	12046379	12042277	8202	P
bf37	1620	4813071	4834905	4823988	21833	P
bf44	1620	8219324	8232417	8225870	13092	P
bf47	1620	8219324	8232417	8225870	13092	P
bf48	1620	8232417	8247758	8240087	15340	P
bf49	1620	8167375	8183840	8175607	16464	P
[truncated: 2,619 more rows]

## Sheet: Supplementary Table 3
# Supplementary Table 3: Coordinates of CO coldspots
#paternal coldspots
Chr	Start	End	Parent-of-origin
1	14360000	20420000	P
1	20440000	33800684	P
2	23820000	33570470	P
3	5160000	19280000	P
4	12220000	17280000	P
5	2480000	22542094	P
6	14640000	26152720	P
7	4580000	25936336	P
8	8560000	26660874	P
9	7900000	19860000	P
10	14220000	19820000	P
13	9760000	18409002	P
15	5180000	16640000	P
17	0	5760000	P
18	8420000	20878073	P
19	5940000	18474479	P
1620	12860000	34191173	P
#maternal coldspots
Chr	Start	End	Parent-of-origin
1	2680000	7820000	M
2	320000	6380000	M
2	18640000	25280000	M
2	25300000	33570470	M
3	0	16900000	M
7	0	7020000	M
7	14140000	21840000	M
8	3100000	10060000	M
8	18760000	26660874	M
9	10660000	17000000	M
10	2140000	7420000	M
13	4420000	16380000	M
15	5380000	16660000	M
17	0	6380000	M
19	6000000	11480000	M
19	13300000	18474479	M
1620	0	17440000	M

## Sheet: Supplementary Table 4
# Supplementary Table 4: Alignment of contigs harboring heterozygous inversions to the reference
#Note: the contigs with PART2 alignments are the alleles that have an inversion relative to the reference
				PART1				PART2
Bubble_id	Parent	ID	Contigs	Query_start1	Query_end1	Ref_start1	Ref_end1	Query_start2	Query_end2	Ref_start2	Ref_end2	Coldspot
bubble58828	P	hap2vsChr7	primary_bubble58828_len8338_cov39_read147_maxK76_Bf_P	6712	142	Chr7:19079914	Chr7:19086764	6711	8098	Chr7:11062005	Chr7:11063303	Chr7:4580000-25936336
	P	hap1vsChr7	secondary_bubble58828_len6879_cov37_read147_maxK76_Bf_P	6879	158	Chr7:19079667	Chr7:19086738	/	/	/	/	/
bubble30159	P	hap1vsChr1620	primary_bubble30159_len9996_cov40_read147_maxK76_Bf_P	1	8570	Chr1620:13252138	Chr1620:13260695	9823	8568	Chr1620:32534898	Chr1620:32536165	Chr1620:12860000-34191173
	P	hap2vsChr1620	secondary_bubble30159_len9242_cov42_read147_maxK76_Bf_P	1	9242	Chr1620:13252138	Chr1620:13260874	/	/	/	/	/
bubble63521	P	hap2vsChr19	secondary_bubble63521_len3764_cov43_read147_maxK76_Bf_P	1071	3764	Chr19:15779811	Chr19:15782511	1087	465	Chr19:7065734	Chr19:7066347	Chr19:5940000-18474479
	P	hap1vsChr19	primary_bubble63521_len4498_cov39_read147_maxK76_Bf_P	129	4498	Chr19:15778553	Chr19:15782511	/	/	/	/	/
bubble25910	M	hap2vsChr3	primary_bubble25910_len3932_cov43_read144_maxK81_Bf_M	1	2184	Chr3:1352386	Chr3:1354579	3384	2236	Chr3:13464145	Chr3:13465318	Chr3:0-16900000
	M	hap1vsChr3	secondary_bubble25910_len2686_cov37_read144_maxK81_Bf_M	1	2686	Chr3:1352386	Chr3:1355071	/	/	/	/	/

## Sheet: Supplementary Table 5
# Supplementary Table 5: Detailed information of NCO events
Offspring	# of covered markers	Contigs	Markers	Min length (bp)	Max length (bp)	Parent
bf1	2	primary_bubble13495_len1317_cov31_read147_maxK76_Bf_P	856;863	8	171	P
bf1	1	primary_bubble17265_len1738_cov53_read147_maxK76_Bf_P	1243	1	62	P
bf1	1	primary_bubble17385_len18200_cov41_read147_maxK76_Bf_P	4974	1	50	P
bf1	2	primary_bubble24527_len3841_cov42_read147_maxK76_Bf_P	262;263	2	266	P
bf1	1	primary_bubble26904_len2179_cov61_read147_maxK76_Bf_P	299	1	165	P
bf1	1	primary_bubble3066_len2642_cov35_read147_maxK76_Bf_P	307	1	199	P
bf1	1	primary_bubble32692_len7747_cov50_read147_maxK76_Bf_P	1682	1	43	P
bf1	1	primary_bubble33482_len7770_cov38_read147_maxK76_Bf_P	6533	1	86	P
bf1	1	primary_bubble33824_len6060_cov35_read147_maxK76_Bf_P	2584	1	97	P
bf1	1	primary_bubble34498_len10676_cov39_read147_maxK76_Bf_P	4924	1	34	P
bf1	1	primary_bubble34498_len10676_cov39_read147_maxK76_Bf_P	6243	1	623	P
bf1	1	primary_bubble34716_len17134_cov40_read147_maxK76_Bf_P	2218	1	68	P
bf1	2	primary_bubble38070_len5558_cov33_read147_maxK76_Bf_P	4167;4232	66	168	P
bf1	2	primary_bubble38070_len5558_cov33_read147_maxK76_Bf_P	4453;4468	16	184	P
bf1	1	primary_bubble38374_len23699_cov38_read147_maxK76_Bf_P	21594	1	187	P
bf1	1	primary_bubble39406_len2535_cov40_read147_maxK76_Bf_P	81	1	9	P
bf1	1	primary_bubble39406_len2535_cov40_read147_maxK76_Bf_P	451	1	64	P
bf1	1	primary_bubble39406_len2535_cov40_read147_maxK76_Bf_P	553	1	44	P
bf1	1	primary_bubble39406_len2535_cov40_read147_maxK76_Bf_P	1797	1	70	P
bf1	1	primary_bubble39406_len2535_cov40_read147_maxK76_Bf_P	1972	1	73	P
bf1	1	primary_bubble40250_len1803_cov38_read147_maxK76_Bf_P	908	1	80	P
bf1	1	primary_bubble42462_len6386_cov40_read147_maxK76_Bf_P	4751	1	276	P
bf1	1	primary_bubble46740_len2473_cov33_read147_maxK76_Bf_P	2322	1	269	P
bf1	1	primary_bubble49845_len25167_cov38_read147_maxK76_Bf_P	18345	1	129	P
bf1	1	primary_bubble50238_len2624_cov41_read147_maxK76_Bf_P	1783	1	191	P
bf1	1	primary_bubble54016_len7111_cov36_read147_maxK76_Bf_P	3042	1	45	P
bf1	1	primary_bubble54354_len3578_cov48_read147_maxK76_Bf_P	3022	1	223	P
bf1	1	primary_bubble54523_len10600_cov36_read147_maxK76_Bf_P	5963	1	90	P
bf1	1	primary_bubble55448_len2236_cov41_read147_maxK76_Bf_P	877	1	72	P
bf1	1	primary_bubble56919_len8262_cov39_read147_maxK76_Bf_P	4657	1	260	P
bf1	1	primary_bubble57427_len38993_cov41_read147_maxK76_Bf_P	6857	1	114	P
bf1	1	primary_bubble58035_len7789_cov38_read147_maxK76_Bf_P	1296	1	146	P
bf1	2	primary_bubble63634_len14231_cov38_read147_maxK76_Bf_P	9177;9186	10	197	P
bf1	2	primary_bubble64322_len3775_cov43_read147_maxK76_Bf_P	2040;2168	129	373	P
bf1	1	primary_bubble64466_len6249_cov35_read147_maxK76_Bf_P	2103	1	28	P
bf1	1	primary_bubble64967_len2115_cov33_read147_maxK76_Bf_P	345	1	69	P
bf1	2	primary_bubble64967_len2115_cov33_read147_maxK76_Bf_P	363;367	5	101	P
bf1	1	primary_bubble875_len9686_cov37_read147_maxK76_Bf_P	1406	1	279	P
bf1	1	secondary_bubble11556_len6706_cov39_read147_maxK76_Bf_P	3165	1	307	P
bf1	1	secondary_bubble11921_len2231_cov40_read147_maxK76_Bf_P	1227	1	97	P
bf1	1	secondary_bubble13134_len35714_cov38_read147_maxK76_Bf_P	14109	1	166	P
bf1	1	secondary_bubble16893_len1768_cov61_read147_maxK76_Bf_P	1124	1	297	P
bf1	2	secondary_bubble17403_len14395_cov39_read147_maxK76_Bf_P	2195;2205	11	103	P
bf1	1	secondary_bubble19022_len13030_cov39_read147_maxK76_Bf_P	8518	1	493	P
bf1	1	secondary_bubble24588_len4762_cov44_read147_maxK76_Bf_P	3108	1	101	P
bf1	2	secondary_bubble26070_len745_cov63_read147_maxK76_Bf_P	337;338	2	370	P
bf1	1	secondary_bubble27263_len14331_cov36_read147_maxK76_Bf_P	10543	1	94	P
bf1	1	secondary_bubble27312_len5732_cov37_read147_maxK76_Bf_P	427	1	163	P
bf1	1	secondary_bubble30419_len4533_cov43_read147_maxK76_Bf_P	3143	1	72	P
bf1	2	secondary_bubble31555_len6274_cov41_read147_maxK76_Bf_P	4338;4358	21	141	P
bf1	1	secondary_bubble31571_len3255_cov36_read147_maxK76_Bf_P	259	1	223	P
bf1	1	secondary_bubble32684_len2303_cov51_read147_maxK76_Bf_P	924	1	324	P
bf1	1	secondary_bubble32730_len16726_cov38_read147_maxK76_Bf_P	4268	1	72	P
bf1	1	secondary_bubble34019_len1768_cov56_read147_maxK76_Bf_P	871	1	35	P
bf1	1	secondary_bubble34666_len17609_cov38_read147_maxK76_Bf_P	9970	1	140	P
bf1	4	secondary_bubble37846_len9121_cov41_read147_maxK76_Bf_P	6768;6898;6910;6921	154	215	P
bf1	1	secondary_bubble38452_len5075_cov46_read147_maxK76_Bf_P	1671	1	28	P
bf1	2	secondary_bubble38452_len5075_cov46_read147_maxK76_Bf_P	2067;2068	2	105	P
bf1	2	secondary_bubble38452_len5075_cov46_read147_maxK76_Bf_P	2940;3054	115	201	P
bf1	1	secondary_bubble38452_len5075_cov46_read147_maxK76_Bf_P	3096	1	52	P
bf1	1	secondary_bubble39653_len21778_cov37_read147_maxK76_Bf_P	7831	1	36	P
bf1	1	secondary_bubble39679_len4412_cov40_read147_maxK76_Bf_P	1879	1	278	P
bf1	1	secondary_bubble40226_len18575_cov37_read147_maxK76_Bf_P	1484	1	95	P
bf1	1	secondary_bubble40802_len2599_cov44_read147_maxK76_Bf_P	468	1	84	P
bf1	1	secondary_bubble40802_len2599_cov44_read147_maxK76_Bf_P	474	1	14	P
bf1	1	secondary_bubble43254_len1064_cov41_read147_maxK76_Bf_P	749	1	630	P
bf1	1	secondary_bubble43254_len1064_cov41_read147_maxK76_Bf_P	914	1	161	P
bf1	1	secondary_bubble46016_len2267_cov63_read147_maxK76_Bf_P	525	1	217	P
bf1	1	secondary_bubble46182_len11977_cov38_read147_maxK76_Bf_P	9032	1	174	P
bf1	1	secondary_bubble50201_len5385_cov39_read147_maxK76_Bf_P	2727	1	163	P
bf1	1	secondary_bubble50201_len5385_cov39_read147_maxK76_Bf_P	2818	1	84	P
bf1	1	secondary_bubble50201_len5385_cov39_read147_maxK76_Bf_P	2862	1	184	P
bf1	1	secondary_bubble51682_len1033_cov37_read147_maxK76_Bf_P	772	1	158	P
bf1	1	secondary_bubble52020_len7781_cov37_read147_maxK76_Bf_P	5603	1	226	P
bf1	1	secondary_bubble54981_len7839_cov42_read147_maxK76_Bf_P	6537	1	291	P
bf1	3	secondary_bubble56901_len4475_cov36_read147_maxK76_Bf_P	3425;3433;3444	20	160	P
bf1	1	secondary_bubble57578_len8817_cov39_read147_maxK76_Bf_P	3742	1	110	P
bf1	1	secondary_bubble57963_len1075_cov40_read147_maxK76_Bf_P	338	1	98	P
bf1	1	secondary_bubble57994_len13971_cov40_read147_maxK76_Bf_P	8513	1	77	P
bf1	1	secondary_bubble58529_len5666_cov37_read147_maxK76_Bf_P	3707	1	153	P
bf1	1	secondary_bubble58529_len5666_cov37_read147_maxK76_Bf_P	3952	1	57	P
bf1	1	secondary_bubble59125_len3683_cov40_read147_maxK76_Bf_P	2373	1	258	P
bf1	1	secondary_bubble62499_len3042_cov40_read147_maxK76_Bf_P	2697	1	35	P
bf1	1	secondary_bubble63657_len4535_cov40_read147_maxK76_Bf_P	3555	1	6	P
bf2	1	primary_bubble12989_len19473_cov36_read147_maxK76_Bf_P	15022	1	21	P
bf2	1	primary_bubble15706_len4001_cov46_read147_maxK76_Bf_P	1591	1	213	P
bf2	2	primary_bubble19633_len20716_cov39_read147_maxK76_Bf_P	5474;5475	2	6	P
bf2	1	primary_bubble24514_len14218_cov38_read147_maxK76_Bf_P	1508	1	391	P
bf2	2	primary_bubble26706_len7203_cov37_read147_maxK76_Bf_P	6701;6703	3	149	P
bf2	2	primary_bubble26706_len7203_cov37_read147_maxK76_Bf_P	6855;6878	24	114	P
bf2	1	primary_bubble26751_len3425_cov32_read147_maxK76_Bf_P	2545	1	125	P
bf2	1	primary_bubble26904_len2179_cov61_read147_maxK76_Bf_P	299	1	165	P
bf2	2	primary_bubble26943_len4307_cov47_read147_maxK76_Bf_P	861;903	43	256	P
bf2	1	primary_bubble27218_len3356_cov40_read147_maxK76_Bf_P	2173	1	343	P
bf2	1	primary_bubble28434_len878_cov39_read147_maxK76_Bf_P	235	1	267	P
bf2	1	primary_bubble30097_len1482_cov50_read147_maxK76_Bf_P	232	1	270	P
bf2	1	primary_bubble30457_len938_cov43_read147_maxK76_Bf_P	489	1	112	P
bf2	1	primary_bubble30469_len2062_cov36_read147_maxK76_Bf_P	1181	1	140	P
bf2	1	primary_bubble34498_len10676_cov39_read147_maxK76_Bf_P	6243	1	623	P
bf2	1	primary_bubble37654_len1984_cov38_read147_maxK76_Bf_P	1067	1	387	P
bf2	1	primary_bubble38374_len23699_cov38_read147_maxK76_Bf_P	21594	1	187	P
bf2	1	primary_bubble40311_len4513_cov41_read147_maxK76_Bf_P	3566	1	126	P
bf2	1	primary_bubble42462_len6386_cov40_read147_maxK76_Bf_P	4751	1	276	P
bf2	1	primary_bubble43063_len2093_cov52_read147_maxK76_Bf_P	444	1	87	P
bf2	1	primary_bubble43832_len4815_cov37_read147_maxK76_Bf_P	3723	1	164	P
bf2	1	primary_bubble44415_len593_cov43_read147_maxK76_Bf_P	80	1	78	P
bf2	1	primary_bubble49042_len3950_cov33_read147_maxK76_Bf_P	1171	1	122	P
bf2	1	primary_bubble49528_len25170_cov37_read147_maxK76_Bf_P	1209	1	42	P
bf2	1	primary_bubble49528_len25170_cov37_read147_maxK76_Bf_P	2196	1	60	P
bf2	1	primary_bubble50238_len2624_cov41_read147_maxK76_Bf_P	1783	1	191	P
bf2	1	primary_bubble52210_len9226_cov39_read147_maxK76_Bf_P	8947	1	156	P
bf2	1	primary_bubble54016_len7111_cov36_read147_maxK76_Bf_P	3042	1	45	P
bf2	1	primary_bubble54200_len18679_cov38_read147_maxK76_Bf_P	11969	1	221	P
bf2	1	primary_bubble54354_len3578_cov48_read147_maxK76_Bf_P	3022	1	223	P
bf2	1	primary_bubble54523_len10600_cov36_read147_maxK76_Bf_P	5963	1	90	P
bf2	1	primary_bubble55339_len9394_cov38_read147_maxK76_Bf_P	819	1	112	P
bf2	1	primary_bubble56237_len4584_cov41_read147_maxK76_Bf_P	4180	1	45	P
bf2	1	primary_bubble63168_len1074_cov52_read147_maxK76_Bf_P	726	1	409	P
bf2	1	primary_bubble63411_len2641_cov65_read147_maxK76_Bf_P	770	1	223	P
bf2	1	primary_bubble64212_len4217_cov40_read147_maxK76_Bf_P	3867	1	115	P
bf2	1	primary_bubble64212_len4217_cov40_read147_maxK76_Bf_P	3907	1	152	P
bf2	3	primary_bubble64833_len2992_cov41_read147_maxK76_Bf_P	1279;1697;1698	420	529	P
bf2	1	primary_bubble64833_len2992_cov41_read147_maxK76_Bf_P	1898	1	133	P
bf2	1	primary_bubble64967_len2115_cov33_read147_maxK76_Bf_P	345	1	69	P
bf2	3	primary_bubble9094_len6395_cov34_read147_maxK76_Bf_P	4236;4252;4279	44	72	P
bf2	1	secondary_bubble1114_len763_cov39_read147_maxK76_Bf_P	311	1	612	P
bf2	1	secondary_bubble11921_len2231_cov40_read147_maxK76_Bf_P	1227	1	97	P
bf2	1	secondary_bubble13134_len35714_cov38_read147_maxK76_Bf_P	14109	1	166	P
bf2	1	secondary_bubble14124_len4362_cov36_read147_maxK76_Bf_P	2373	1	42	P
bf2	2	secondary_bubble14980_len6514_cov41_read147_maxK76_Bf_P	4412;4417	6	93	P
bf2	1	secondary_bubble17378_len6535_cov39_read147_maxK76_Bf_P	3278	1	298	P
bf2	1	secondary_bubble20448_len5755_cov38_read147_maxK76_Bf_P	4905	1	215	P
bf2	2	secondary_bubble21525_len7368_cov37_read147_maxK76_Bf_P	1102;1103	2	310	P
bf2	1	secondary_bubble21526_len1407_cov65_read147_maxK76_Bf_P	940	1	141	P
bf2	1	secondary_bubble24588_len4762_cov44_read147_maxK76_Bf_P	3108	1	101	P
bf2	1	secondary_bubble24696_len13585_cov50_read147_maxK76_Bf_P	4054	1	140	P
bf2	1	secondary_bubble24696_len13585_cov50_read147_maxK76_Bf_P	4185	1	74	P
bf2	2	secondary_bubble26070_len745_cov63_read147_maxK76_Bf_P	337;338	2	370	P
bf2	1	secondary_bubble30156_len1048_cov32_read147_maxK76_Bf_P	518	1	120	P
bf2	1	secondary_bubble30156_len1048_cov32_read147_maxK76_Bf_P	694	1	123	P
bf2	1	secondary_bubble30174_len11611_cov36_read147_maxK76_Bf_P	584	1	400	P
bf2	1	secondary_bubble30419_len4533_cov43_read147_maxK76_Bf_P	3411	1	232	P
bf2	1	secondary_bubble31470_len6256_cov38_read147_maxK76_Bf_P	5945	1	100	P
bf2	1	secondary_bubble32730_len16726_cov38_read147_maxK76_Bf_P	4268	1	72	P
bf2	1	secondary_bubble33122_len5840_cov39_read147_maxK76_Bf_P	4860	1	332	P
bf2	1	secondary_bubble34666_len17609_cov38_read147_maxK76_Bf_P	9970	1	140	P
bf2	1	secondary_bubble36158_len11383_cov40_read147_maxK76_Bf_P	6810	1	485	P
bf2	1	secondary_bubble39653_len21778_cov37_read147_maxK76_Bf_P	7831	1	36	P
bf2	1	secondary_bubble40226_len18575_cov37_read147_maxK76_Bf_P	1484	1	95	P
bf2	1	secondary_bubble43993_len10377_cov37_read147_maxK76_Bf_P	9319	1	76	P
bf2	1	secondary_bubble46182_len11977_cov38_read147_maxK76_Bf_P	9032	1	174	P
bf2	1	secondary_bubble52020_len7781_cov37_read147_maxK76_Bf_P	5603	1	226	P
bf2	1	secondary_bubble53997_len9158_cov43_read147_maxK76_Bf_P	4566	1	73	P
bf2	1	secondary_bubble53997_len9158_cov43_read147_maxK76_Bf_P	6170	1	150	P
bf2	1	secondary_bubble53997_len9158_cov43_read147_maxK76_Bf_P	6446	1	254	P
bf2	1	secondary_bubble53997_len9158_cov43_read147_maxK76_Bf_P	7286	1	141	P
bf2	1	secondary_bubble53997_len9158_cov43_read147_maxK76_Bf_P	7789	1	365	P
bf2	1	secondary_bubble53997_len9158_cov43_read147_maxK76_Bf_P	8143	1	189	P
bf2	1	secondary_bubble57578_len8817_cov39_read147_maxK76_Bf_P	3742	1	110	P
bf2	1	secondary_bubble57994_len13971_cov40_read147_maxK76_Bf_P	8513	1	77	P
bf2	1	secondary_bubble59125_len3683_cov40_read147_maxK76_Bf_P	2373	1	258	P
bf3	2	primary_bubble13495_len1317_cov31_read147_maxK76_Bf_P	856;863	8	171	P
bf3	2	primary_bubble17336_len7433_cov35_read147_maxK76_Bf_P	7219;7251	33	162	P
bf3	1	primary_bubble17385_len18200_cov41_read147_maxK76_Bf_P	4974	1	50	P
bf3	2	primary_bubble19633_len20716_cov39_read147_maxK76_Bf_P	5474;5475	2	6	P
bf3	1	primary_bubble19649_len18306_cov47_read147_maxK76_Bf_P	15556	1	99	P
bf3	2	primary_bubble2272_len3982_cov40_read147_maxK76_Bf_P	3177;3191	15	192	P
bf3	1	primary_bubble24514_len14218_cov38_read147_maxK76_Bf_P	1508	1	391	P
bf3	1	primary_bubble25048_len25593_cov40_read147_maxK76_Bf_P	21362	1	145	P
bf3	2	primary_bubble26706_len7203_cov37_read147_maxK76_Bf_P	6701;6703	3	149	P
bf3	2	primary_bubble26706_len7203_cov37_read147_maxK76_Bf_P	6855;6878	24	114	P
bf3	1	primary_bubble26953_len3274_cov41_read147_maxK76_Bf_P	2003	1	54	P
bf3	1	primary_bubble27218_len3356_cov40_read147_maxK76_Bf_P	2173	1	343	P
bf3	1	primary_bubble28434_len878_cov39_read147_maxK76_Bf_P	235	1	267	P
bf3	1	primary_bubble32583_len2388_cov36_read147_maxK76_Bf_P	1989	1	346	P
bf3	1	primary_bubble32692_len7747_cov50_read147_maxK76_Bf_P	1682	1	43	P
bf3	1	primary_bubble33824_len6060_cov35_read147_maxK76_Bf_P	2584	1	97	P
bf3	3	primary_bubble33867_len11123_cov40_read147_maxK76_Bf_P	4550;4554;4585	36	148	P
bf3	1	primary_bubble34716_len17134_cov40_read147_maxK76_Bf_P	2218	1	68	P
bf3	1	primary_bubble37030_len48935_cov38_read147_maxK76_Bf_P	21497	1	27	P
bf3	1	primary_bubble39406_len2535_cov40_read147_maxK76_Bf_P	81	1	9	P
bf3	1	primary_bubble39406_len2535_cov40_read147_maxK76_Bf_P	451	1	64	P
bf3	1	primary_bubble39406_len2535_cov40_read147_maxK76_Bf_P	553	1	44	P
bf3	1	primary_bubble39406_len2535_cov40_read147_maxK76_Bf_P	1797	1	70	P
bf3	1	primary_bubble39406_len2535_cov40_read147_maxK76_Bf_P	1972	1	73	P
bf3	1	primary_bubble40311_len4513_cov41_read147_maxK76_Bf_P	3566	1	126	P
bf3	1	primary_bubble43832_len4815_cov37_read147_maxK76_Bf_P	3723	1	164	P
bf3	1	primary_bubble47269_len12237_cov43_read147_maxK76_Bf_P	2588	1	34	P
bf3	1	primary_bubble49528_len25170_cov37_read147_maxK76_Bf_P	1209	1	42	P
bf3	1	primary_bubble49528_len25170_cov37_read147_maxK76_Bf_P	2196	1	60	P
bf3	1	primary_bubble50238_len2624_cov41_read147_maxK76_Bf_P	1783	1	191	P
bf3	2	primary_bubble51217_len19379_cov38_read147_maxK76_Bf_P	1037;1038	2	101	P
bf3	1	primary_bubble54016_len7111_cov36_read147_maxK76_Bf_P	3042	1	45	P
bf3	1	primary_bubble54200_len18679_cov38_read147_maxK76_Bf_P	11969	1	221	P
bf3	1	primary_bubble54523_len10600_cov36_read147_maxK76_Bf_P	5963	1	90	P
bf3	1	primary_bubble55339_len9394_cov38_read147_maxK76_Bf_P	819	1	112	P
bf3	1	primary_bubble56237_len4584_cov41_read147_maxK76_Bf_P	4180	1	45	P
bf3	1	primary_bubble57298_len541_cov45_read147_maxK76_Bf_P	457	1	240	P
bf3	1	primary_bubble57427_len38993_cov41_read147_maxK76_Bf_P	6857	1	114	P
bf3	1	primary_bubble58035_len7789_cov38_read147_maxK76_Bf_P	1296	1	146	P
bf3	1	primary_bubble63411_len2641_cov65_read147_maxK76_Bf_P	770	1	223	P
bf3	2	primary_bubble63634_len14231_cov38_read147_maxK76_Bf_P	9177;9186	10	197	P
bf3	1	primary_bubble875_len9686_cov37_read147_maxK76_Bf_P	1406	1	279	P
bf3	3	primary_bubble9094_len6395_cov34_read147_maxK76_Bf_P	4236;4252;4279	44	72	P
bf3	1	secondary_bubble11921_len2231_cov40_read147_maxK76_Bf_P	1227	1	97	P
bf3	1	secondary_bubble12730_len662_cov32_read147_maxK76_Bf_P	325	1	369	P
bf3	1	secondary_bubble13134_len35714_cov38_read147_maxK76_Bf_P	14109	1	166	P
bf3	1	secondary_bubble13699_len1363_cov39_read147_maxK76_Bf_P	661	1	149	P
bf3	1	secondary_bubble13699_len1363_cov39_read147_maxK76_Bf_P	757	1	81	P
bf3	1	secondary_bubble14980_len6514_cov41_read147_maxK76_Bf_P	4417	1	89	P
bf3	1	secondary_bubble16893_len1768_cov61_read147_maxK76_Bf_P	1124	1	297	P
bf3	1	secondary_bubble17378_len6535_cov39_read147_maxK76_Bf_P	3278	1	298	P
bf3	2	secondary_bubble17403_len14395_cov39_read147_maxK76_Bf_P	2195;2205	11	103	P
bf3	1	secondary_bubble19022_len13030_cov39_read147_maxK76_Bf_P	8518	1	493	P
bf3	1	secondary_bubble24588_len4762_cov44_read147_maxK76_Bf_P	3108	1	101	P
bf3	1	secondary_bubble25160_len8257_cov40_read147_maxK76_Bf_P	5358	1	66	P
bf3	1	secondary_bubble25160_len8257_cov40_read147_maxK76_Bf_P	5417	1	58	P
bf3	1	secondary_bubble25752_len2163_cov39_read147_maxK76_Bf_P	204	1	529	P
bf3	2	secondary_bubble26070_len745_cov63_read147_maxK76_Bf_P	337;338	2	370	P
bf3	1	secondary_bubble27263_len14331_cov36_read147_maxK76_Bf_P	10543	1	94	P
bf3	1	secondary_bubble30174_len11611_cov36_read147_maxK76_Bf_P	584	1	400	P
bf3	1	secondary_bubble31470_len6256_cov38_read147_maxK76_Bf_P	5945	1	100	P
bf3	1	secondary_bubble31571_len3255_cov36_read147_maxK76_Bf_P	259	1	223	P
bf3	1	secondary_bubble32684_len2303_cov51_read147_maxK76_Bf_P	924	1	324	P
bf3	1	secondary_bubble32730_len16726_cov38_read147_maxK76_Bf_P	4268	1	72	P
bf3	1	secondary_bubble33122_len5840_cov39_read147_maxK76_Bf_P	4860	1	332	P
bf3	1	secondary_bubble38452_len5075_cov46_read147_maxK76_Bf_P	1671	1	28	P
bf3	2	secondary_bubble38452_len5075_cov46_read147_maxK76_Bf_P	2940;3054	115	201	P
bf3	1	secondary_bubble38452_len5075_cov46_read147_maxK76_Bf_P	3096	1	52	P
bf3	1	secondary_bubble38926_len2656_cov54_read147_maxK76_Bf_P	1239	1	85	P
bf3	1	secondary_bubble38926_len2656_cov54_read147_maxK76_Bf_P	1408	1	193	P
bf3	2	secondary_bubble38926_len2656_cov54_read147_maxK76_Bf_P	1601;1616	16	91	P
bf3	1	secondary_bubble38926_len2656_cov54_read147_maxK76_Bf_P	1691	1	60	P
bf3	1	secondary_bubble38926_len2656_cov54_read147_maxK76_Bf_P	1740	1	38	P
bf3	1	secondary_bubble39653_len21778_cov37_read147_maxK76_Bf_P	7831	1	36	P
bf3	1	secondary_bubble39679_len4412_cov40_read147_maxK76_Bf_P	1879	1	278	P
bf3	1	secondary_bubble40226_len18575_cov37_read147_maxK76_Bf_P	1484	1	95	P
bf3	1	secondary_bubble43993_len10377_cov37_read147_maxK76_Bf_P	9319	1	76	P
bf3	1	secondary_bubble46016_len2267_cov63_read147_maxK76_Bf_P	525	1	217	P
bf3	1	secondary_bubble46182_len11977_cov38_read147_maxK76_Bf_P	9032	1	174	P
bf3	1	secondary_bubble50201_len5385_cov39_read147_maxK76_Bf_P	2818	1	84	P
bf3	1	secondary_bubble50201_len5385_cov39_read147_maxK76_Bf_P	2862	1	184	P
bf3	1	secondary_bubble51682_len1033_cov37_read147_maxK76_Bf_P	772	1	158	P
bf3	1	secondary_bubble51860_len3889_cov43_read147_maxK76_Bf_P	3469	1	425	P
bf3	1	secondary_bubble52020_len7781_cov37_read147_maxK76_Bf_P	5603	1	226	P
bf3	1	secondary_bubble54981_len7839_cov42_read147_maxK76_Bf_P	6537	1	291	P
bf3	3	secondary_bubble56901_len4475_cov36_read147_maxK76_Bf_P	3425;3433;3444	20	160	P
bf3	1	secondary_bubble57963_len1075_cov40_read147_maxK76_Bf_P	338	1	98	P
bf3	1	secondary_bubble63657_len4535_cov40_read147_maxK76_Bf_P	3555	1	6	P
bf3	2	secondary_bubble65256_len16143_cov38_read147_maxK76_Bf_P	14977;14978	2	295	P
bf4	1	primary_bubble11921_len2339_cov40_read147_maxK76_Bf_P	756	1	78	P
bf4	1	primary_bubble12989_len19473_cov36_read147_maxK76_Bf_P	15022	1	21	P
bf4	1	primary_bubble14255_len10845_cov40_read147_maxK76_Bf_P	7905	1	72	P
bf4	1	primary_bubble15706_len4001_cov46_read147_maxK76_Bf_P	1591	1	213	P
bf4	2	primary_bubble17336_len7433_cov35_read147_maxK76_Bf_P	7219;7251	33	162	P
bf4	2	primary_bubble19633_len20716_cov39_read147_maxK76_Bf_P	5474;5475	2	6	P
bf4	1	primary_bubble19649_len18306_cov47_read147_maxK76_Bf_P	15556	1	99	P
bf4	1	primary_bubble25048_len25593_cov40_read147_maxK76_Bf_P	21362	1	145	P
bf4	1	primary_bubble26953_len3274_cov41_read147_maxK76_Bf_P	698	1	90	P
bf4	1	primary_bubble26953_len3274_cov41_read147_maxK76_Bf_P	2003	1	54	P
bf4	1	primary_bubble26960_len3883_cov35_read147_maxK76_Bf_P	2044	1	145	P
bf4	1	primary_bubble27218_len3356_cov40_read147_maxK76_Bf_P	2173	1	343	P
bf4	1	primary_bubble30457_len938_cov43_read147_maxK76_Bf_P	489	1	112	P
bf4	2	primary_bubble32583_len2388_cov36_read147_maxK76_Bf_P	1989;2021	33	503	P
bf4	1	primary_bubble33824_len6060_cov35_read147_maxK76_Bf_P	2584	1	97	P
bf4	1	primary_bubble34716_len17134_cov40_read147_maxK76_Bf_P	2218	1	68	P
bf4	1	primary_bubble37654_len1984_cov38_read147_maxK76_Bf_P	1067	1	387	P
bf4	1	primary_bubble38374_len23699_cov38_read147_maxK76_Bf_P	21594	1	187	P
bf4	1	primary_bubble39406_len2535_cov40_read147_maxK76_Bf_P	81	1	9	P
bf4	1	primary_bubble39406_len2535_cov40_read147_maxK76_Bf_P	451	1	64	P
bf4	1	primary_bubble39406_len2535_cov40_read147_maxK76_Bf_P	553	1	44	P
bf4	1	primary_bubble39406_len2535_cov40_read147_maxK76_Bf_P	1797	1	70	P
bf4	1	primary_bubble39406_len2535_cov40_read147_maxK76_Bf_P	1972	1	73	P
bf4	1	primary_bubble39751_len23201_cov35_read147_maxK76_Bf_P	22274	1	138	P
bf4	1	primary_bubble40250_len1803_cov38_read147_maxK76_Bf_P	908	1	80	P
bf4	1	primary_bubble42147_len48333_cov38_read147_maxK76_Bf_P	20176	1	309	P
bf4	1	primary_bubble42462_len6386_cov40_read147_maxK76_Bf_P	4751	1	276	P
bf4	1	primary_bubble43063_len2093_cov52_read147_maxK76_Bf_P	444	1	87	P
bf4	1	primary_bubble43573_len1060_cov42_read147_maxK76_Bf_P	701	1	303	P
bf4	1	primary_bubble43832_len4815_cov37_read147_maxK76_Bf_P	3723	1	164	P
bf4	1	primary_bubble44703_len1698_cov45_read147_maxK76_Bf_P	351	1	101	P
bf4	1	primary_bubble47269_len12237_cov43_read147_maxK76_Bf_P	2588	1	34	P
bf4	2	primary_bubble48356_len567_cov51_read147_maxK76_Bf_P	175;180	6	122	P
bf4	1	primary_bubble49528_len25170_cov37_read147_maxK76_Bf_P	1209	1	42	P
bf4	1	primary_bubble49528_len25170_cov37_read147_maxK76_Bf_P	2196	1	60	P
bf4	1	primary_bubble50238_len2624_cov41_read147_maxK76_Bf_P	1783	1	191	P
bf4	1	primary_bubble50976_len2195_cov36_read147_maxK76_Bf_P	678	1	89	P
bf4	2	primary_bubble51217_len19379_cov38_read147_maxK76_Bf_P	1037;1038	2	101	P
bf4	1	primary_bubble51750_len4215_cov37_read147_maxK76_Bf_P	251	1	209	P
bf4	1	primary_bubble51750_len4215_cov37_read147_maxK76_Bf_P	373	1	18	P
bf4	1	primary_bubble51750_len4215_cov37_read147_maxK76_Bf_P	1860	1	1174	P
bf4	1	primary_bubble54016_len7111_cov36_read147_maxK76_Bf_P	3042	1	45	P
bf4	1	primary_bubble54354_len3578_cov48_read147_maxK76_Bf_P	3022	1	223	P
bf4	1	primary_bubble54523_len10600_cov36_read147_maxK76_Bf_P	5963	1	90	P
bf4	1	primary_bubble58035_len7789_cov38_read147_maxK76_Bf_P	1296	1	146	P
bf4	1	primary_bubble60217_len2687_cov54_read147_maxK76_Bf_P	565	1	169	P
bf4	2	primary_bubble61278_len1158_cov37_read147_maxK76_Bf_P	212;220	9	464	P
bf4	1	primary_bubble64466_len6249_cov35_read147_maxK76_Bf_P	2103	1	28	P
bf4	1	primary_bubble65277_len1225_cov44_read147_maxK76_Bf_P	289	1	289	P
bf4	1	primary_bubble875_len9686_cov37_read147_maxK76_Bf_P	1406	1	279	P
bf4	3	primary_bubble9094_len6395_cov34_read147_maxK76_Bf_P	4236;4252;4279	44	72	P
bf4	1	secondary_bubble11556_len6706_cov39_read147_maxK76_Bf_P	5186	1	85	P
bf4	1	secondary_bubble12730_len662_cov32_read147_maxK76_Bf_P	325	1	369	P
bf4	1	secondary_bubble13134_len35714_cov38_read147_maxK76_Bf_P	14109	1	166	P
bf4	1	secondary_bubble21526_len1407_cov65_read147_maxK76_Bf_P	940	1	141	P
bf4	1	secondary_bubble24588_len4762_cov44_read147_maxK76_Bf_P	3108	1	101	P
bf4	1	secondary_bubble25160_len8257_cov40_read147_maxK76_Bf_P	5358	1	66	P
bf4	1	secondary_bubble25160_len8257_cov40_read147_maxK76_Bf_P	5417	1	58	P
bf4	1	secondary_bubble27072_len9396_cov40_read147_maxK76_Bf_P	2900	1	318	P
bf4	1	secondary_bubble27263_len14331_cov36_read147_maxK76_Bf_P	10543	1	94	P
bf4	1	secondary_bubble30156_len1048_cov32_read147_maxK76_Bf_P	518	1	120	P
bf4	1	secondary_bubble30156_len1048_cov32_read147_maxK76_Bf_P	694	1	123	P
bf4	1	secondary_bubble30174_len11611_cov36_read147_maxK76_Bf_P	584	1	400	P
bf4	1	secondary_bubble30419_len4533_cov43_read147_maxK76_Bf_P	3411	1	232	P
bf4	1	secondary_bubble31533_len25805_cov39_read147_maxK76_Bf_P	18417	1	412	P
bf4	2	secondary_bubble31555_len6274_cov41_read147_maxK76_Bf_P	4338;4358	21	141	P
bf4	1	secondary_bubble31571_len3255_cov36_read147_maxK76_Bf_P	259	1	223	P
bf4	1	secondary_bubble32684_len2303_cov51_read147_maxK76_Bf_P	924	1	324	P
bf4	1	secondary_bubble32730_len16726_cov38_read147_maxK76_Bf_P	4268	1	72	P
bf4	1	secondary_bubble33122_len5840_cov39_read147_maxK76_Bf_P	4860	1	332	P
bf4	1	secondary_bubble34019_len1768_cov56_read147_maxK76_Bf_P	871	1	35	P
bf4	1	secondary_bubble36158_len11383_cov40_read147_maxK76_Bf_P	6810	1	485	P
bf4	2	secondary_bubble38452_len5075_cov46_read147_maxK76_Bf_P	2940;3054	115	201	P
bf4	1	secondary_bubble38452_len5075_cov46_read147_maxK76_Bf_P	3096	1	52	P
bf4	1	secondary_bubble3852_len3534_cov40_read147_maxK76_Bf_P	3428	1	798	P
bf4	1	secondary_bubble38926_len2656_cov54_read147_maxK76_Bf_P	1408	1	193	P
bf4	2	secondary_bubble38926_len2656_cov54_read147_maxK76_Bf_P	1601;1616	16	91	P
bf4	1	secondary_bubble38926_len2656_cov54_read147_maxK76_Bf_P	1691	1	60	P
bf4	1	secondary_bubble38926_len2656_cov54_read147_maxK76_Bf_P	1740	1	38	P
bf4	1	secondary_bubble40226_len18575_cov37_read147_maxK76_Bf_P	1484	1	95	P
bf4	1	secondary_bubble40802_len2599_cov44_read147_maxK76_Bf_P	468	1	84	P
bf4	1	secondary_bubble40802_len2599_cov44_read147_maxK76_Bf_P	474	1	14	P
bf4	1	secondary_bubble43254_len1064_cov41_read147_maxK76_Bf_P	749	1	630	P
bf4	1	secondary_bubble43254_len1064_cov41_read147_maxK76_Bf_P	914	1	161	P
bf4	1	secondary_bubble43873_len2076_cov43_read147_maxK76_Bf_P	913	1	116	P
bf4	1	secondary_bubble43993_len10377_cov37_read147_maxK76_Bf_P	9319	1	76	P
bf4	1	secondary_bubble46016_len2267_cov63_read147_maxK76_Bf_P	525	1	217	P
bf4	1	secondary_bubble46182_len11977_cov38_read147_maxK76_Bf_P	9032	1	174	P
bf4	1	secondary_bubble46595_len11950_cov38_read147_maxK76_Bf_P	11418	1	664	P
bf4	1	secondary_bubble48724_len4034_cov51_read147_maxK76_Bf_P	970	1	149	P
bf4	1	secondary_bubble51682_len1033_cov37_read147_maxK76_Bf_P	772	1	158	P
bf4	1	secondary_bubble53304_len2856_cov37_read147_maxK76_Bf_P	1143	1	88	P
bf4	1	secondary_bubble53997_len9158_cov43_read147_maxK76_Bf_P	4475	1	176	P
bf4	1	secondary_bubble53997_len9158_cov43_read147_maxK76_Bf_P	6170	1	150	P
bf4	1	secondary_bubble53997_len9158_cov43_read147_maxK76_Bf_P	6446	1	254	P
bf4	1	secondary_bubble53997_len9158_cov43_read147_maxK76_Bf_P	7286	1	141	P
bf4	1	secondary_bubble53997_len9158_cov43_read147_maxK76_Bf_P	7789	1	365	P
bf4	1	secondary_bubble53997_len9158_cov43_read147_maxK76_Bf_P	8143	1	189	P
bf4	1	secondary_bubble56901_len4475_cov36_read147_maxK76_Bf_P	3444	1	36	P
bf4	1	secondary_bubble57578_len8817_cov39_read147_maxK76_Bf_P	3742	1	110	P
bf4	1	secondary_bubble57963_len1075_cov40_read147_maxK76_Bf_P	338	1	98	P
bf4	1	secondary_bubble57994_len13971_cov40_read147_maxK76_Bf_P	8513	1	77	P
bf4	1	secondary_bubble58529_len5666_cov37_read147_maxK76_Bf_P	3707	1	153	P
bf4	1	secondary_bubble58529_len5666_cov37_read147_maxK76_Bf_P	3952	1	57	P
bf4	1	secondary_bubble59125_len3683_cov40_read147_maxK76_Bf_P	2373	1	258	P
bf4	1	secondary_bubble62499_len3042_cov40_read147_maxK76_Bf_P	2697	1	35	P
bf4	2	secondary_bubble62499_len3042_cov40_read147_maxK76_Bf_P	2718;2721	4	203	P
bf4	1	secondary_bubble6993_len18197_cov41_read147_maxK76_Bf_P	2225	1	99	P
bf5	1	primary_bubble11556_len6844_cov59_read147_maxK76_Bf_P	271	1	123	P
bf5	1	primary_bubble11558_len1491_cov51_read147_maxK76_Bf_P	899	1	109	P
bf5	1	primary_bubble11668_len578_cov38_read147_maxK76_Bf_P	335	1	352	P
bf5	1	primary_bubble13303_len10052_cov52_read147_maxK76_Bf_P	9732	1	41	P
bf5	2	primary_bubble13495_len1317_cov31_read147_maxK76_Bf_P	856;863	8	171	P
bf5	1	primary_bubble15706_len4001_cov46_read147_maxK76_Bf_P	1591	1	213	P
bf5	1	primary_bubble1704_len3827_cov42_read147_maxK76_Bf_P	3191	1	877	P
bf5	1	primary_bubble17901_len2171_cov63_read147_maxK76_Bf_P	1628	1	274	P
bf5	1	primary_bubble19649_len18306_cov47_read147_maxK76_Bf_P	15556	1	99	P
bf5	1	primary_bubble22303_len5916_cov39_read147_maxK76_Bf_P	624	1	352	P
bf5	1	primary_bubble22303_len5916_cov39_read147_maxK76_Bf_P	1998	1	102	P
bf5	2	primary_bubble2272_len3982_cov40_read147_maxK76_Bf_P	3177;3191	15	192	P
bf5	1	primary_bubble24514_len14218_cov38_read147_maxK76_Bf_P	1508	1	391	P
bf5	1	primary_bubble25982_len8467_cov35_read147_maxK76_Bf_P	2606	1	403	P
bf5	1	primary_bubble26487_len855_cov35_read147_maxK76_Bf_P	565	1	76	P
bf5	2	primary_bubble26706_len7203_cov37_read147_maxK76_Bf_P	6701;6703	3	149	P
bf5	2	primary_bubble26706_len7203_cov37_read147_maxK76_Bf_P	6855;6878	24	114	P
bf5	1	primary_bubble26904_len2179_cov61_read147_maxK76_Bf_P	299	1	165	P
bf5	2	primary_bubble26943_len4307_cov47_read147_maxK76_Bf_P	861;903	43	256	P
bf5	2	primary_bubble26953_len3274_cov41_read147_maxK76_Bf_P	1917;1927	11	963	P
bf5	2	primary_bubble28484_len4390_cov39_read147_maxK76_Bf_P	1206;1215	10	438	P
bf5	1	primary_bubble30174_len11906_cov37_read147_maxK76_Bf_P	894	1	513	P
bf5	1	primary_bubble30531_len2691_cov52_read147_maxK76_Bf_P	419	1	881	P
bf5	1	primary_bubble30558_len7684_cov38_read147_maxK76_Bf_P	5003	1	355	P
bf5	2	primary_bubble30566_len3533_cov53_read147_maxK76_Bf_P	450;451	2	181	P
bf5	2	primary_bubble31738_len1672_cov43_read147_maxK76_Bf_P	380;554	175	423	P
bf5	1	primary_bubble31738_len1672_cov43_read147_maxK76_Bf_P	1105	1	220	P
bf5	1	primary_bubble31902_len15015_cov38_read147_maxK76_Bf_P	14501	1	106	P
bf5	1	primary_bubble32684_len2347_cov61_read147_maxK76_Bf_P	412	1	91	P
bf5	1	primary_bubble32684_len2347_cov61_read147_maxK76_Bf_P	1564	1	675	P
bf5	1	primary_bubble32684_len2347_cov61_read147_maxK76_Bf_P	2131	1	116	P
bf5	1	primary_bubble33824_len6060_cov35_read147_maxK76_Bf_P	2584	1	97	P
bf5	1	primary_bubble34498_len10676_cov39_read147_maxK76_Bf_P	6243	1	623	P
bf5	1	primary_bubble34629_len5930_cov38_read147_maxK76_Bf_P	4232	1	95	P
bf5	1	primary_bubble34961_len7000_cov42_read147_maxK76_Bf_P	4185	1	92	P
bf5	2	primary_bubble35602_len11231_cov47_read147_maxK76_Bf_P	6325;6336	12	217	P
bf5	1	primary_bubble38070_len5558_cov33_read147_maxK76_Bf_P	4232	1	126	P
bf5	1	primary_bubble38070_len5558_cov33_read147_maxK76_Bf_P	4453	1	112	P
bf5	1	primary_bubble38374_len23699_cov38_read147_maxK76_Bf_P	21594	1	187	P
bf5	1	primary_bubble38887_len1028_cov31_read147_maxK76_Bf_P	597	1	160	P
bf5	1	primary_bubble43063_len2093_cov52_read147_maxK76_Bf_P	444	1	87	P
bf5	1	primary_bubble43813_len4024_cov42_read147_maxK76_Bf_P	493	1	15	P
bf5	1	primary_bubble43813_len4024_cov42_read147_maxK76_Bf_P	1140	1	243	P
bf5	1	primary_bubble43813_len4024_cov42_read147_maxK76_Bf_P	1596	1	92	P
bf5	1	primary_bubble44335_len14791_cov46_read147_maxK76_Bf_P	929	1	177	P
bf5	1	primary_bubble44335_len14791_cov46_read147_maxK76_Bf_P	1088	1	13	P
bf5	1	primary_bubble44335_len14791_cov46_read147_maxK76_Bf_P	1289	1	100	P
bf5	1	primary_bubble44335_len14791_cov46_read147_maxK76_Bf_P	2690	1	101	P
bf5	1	primary_bubble46740_len2473_cov33_read147_maxK76_Bf_P	2322	1	269	P
bf5	1	primary_bubble47501_len630_cov38_read147_maxK76_Bf_P	320	1	91	P
bf5	1	primary_bubble47811_len853_cov39_read147_maxK76_Bf_P	486	1	185	P
bf5	1	primary_bubble50238_len2624_cov41_read147_maxK76_Bf_P	1783	1	191	P
bf5	1	primary_bubble50879_len755_cov43_read147_maxK76_Bf_P	301	1	387	P
bf5	2	primary_bubble51301_len1065_cov30_read147_maxK76_Bf_P	742;892	151	176	P
bf5	3	primary_bubble53900_len10006_cov42_read147_maxK76_Bf_P	3488;3513;3518	31	186	P
bf5	1	primary_bubble54016_len7111_cov36_read147_maxK76_Bf_P	3042	1	45	P
bf5	1	primary_bubble54180_len1222_cov29_read147_maxK76_Bf_P	696	1	391	P
bf5	1	primary_bubble54180_len1222_cov29_read147_maxK76_Bf_P	1029	1	46	P
bf5	1	primary_bubble54180_len1222_cov29_read147_maxK76_Bf_P	1057	1	66	P
bf5	1	primary_bubble54200_len18679_cov38_read147_maxK76_Bf_P	11969	1	221	P
bf5	1	primary_bubble54354_len3578_cov48_read147_maxK76_Bf_P	3022	1	223	P
bf5	1	primary_bubble54523_len10600_cov36_read147_maxK76_Bf_P	5963	1	90	P
bf5	1	primary_bubble55339_len9394_cov38_read147_maxK76_Bf_P	819	1	112	P
bf5	1	primary_bubble55448_len2236_cov41_read147_maxK76_Bf_P	877	1	72	P
bf5	1	primary_bubble55892_len679_cov43_read147_maxK76_Bf_P	509	1	294	P
bf5	1	primary_bubble56237_len4584_cov41_read147_maxK76_Bf_P	4180	1	45	P
bf5	1	primary_bubble56507_len679_cov60_read147_maxK76_Bf_P	487	1	258	P
bf5	1	primary_bubble56919_len8262_cov39_read147_maxK76_Bf_P	4657	1	260	P
bf5	1	primary_bubble58035_len7789_cov38_read147_maxK76_Bf_P	1296	1	146	P
bf5	1	primary_bubble61084_len748_cov42_read147_maxK76_Bf_P	343	1	268	P
bf5	1	primary_bubble61785_len6424_cov35_read147_maxK76_Bf_P	1087	1	458	P
bf5	1	primary_bubble61785_len6424_cov35_read147_maxK76_Bf_P	1290	1	66	P
bf5	1	primary_bubble61785_len6424_cov35_read147_maxK76_Bf_P	4498	1	73	P
bf5	1	primary_bubble61785_len6424_cov35_read147_maxK76_Bf_P	4865	1	49	P
bf5	1	primary_bubble61785_len6424_cov35_read147_maxK76_Bf_P	5853	1	197	P
bf5	1	primary_bubble6237_len19223_cov37_read147_maxK76_Bf_P	6038	1	359	P
bf5	1	primary_bubble63411_len2641_cov65_read147_maxK76_Bf_P	770	1	223	P
bf5	2	primary_bubble63634_len14231_cov38_read147_maxK76_Bf_P	9177;9186	10	197	P
bf5	1	primary_bubble64466_len6249_cov35_read147_maxK76_Bf_P	2103	1	28	P
bf5	1	primary_bubble64967_len2115_cov33_read147_maxK76_Bf_P	345	1	69	P
bf5	2	primary_bubble64967_len2115_cov33_read147_maxK76_Bf_P	363;367	5	101	P
bf5	1	primary_bubble7872_len3225_cov58_read147_maxK76_Bf_P	2267	1	81	P
bf5	1	secondary_bubble10191_len1174_cov35_read147_maxK76_Bf_P	525	1	94	P
bf5	1	secondary_bubble11318_len672_cov30_read147_maxK76_Bf_P	78	1	3	P
bf5	1	secondary_bubble11921_len2231_cov40_read147_maxK76_Bf_P	1227	1	97	P
bf5	1	secondary_bubble13134_len35714_cov38_read147_maxK76_Bf_P	14109	1	166	P
bf5	3	secondary_bubble13719_len26660_cov38_read147_maxK76_Bf_P	5395;5405;5406	12	134	P
bf5	1	secondary_bubble14124_len4362_cov36_read147_maxK76_Bf_P	2373	1	42	P
bf5	1	secondary_bubble16893_len1768_cov61_read147_maxK76_Bf_P	1124	1	297	P
bf5	1	secondary_bubble17378_len6535_cov39_read147_maxK76_Bf_P	3278	1	298	P
bf5	1	secondary_bubble20448_len5755_cov38_read147_maxK76_Bf_P	4905	1	215	P
bf5	1	secondary_bubble20503_len32151_cov38_read147_maxK76_Bf_P	9563	1	27	P
bf5	1	secondary_bubble20503_len32151_cov38_read147_maxK76_Bf_P	15322	1	343	P
bf5	1	secondary_bubble24588_len4762_cov44_read147_maxK76_Bf_P	3108	1	101	P
bf5	1	secondary_bubble25080_len1053_cov40_read147_maxK76_Bf_P	320	1	288	P
bf5	1	secondary_bubble25080_len1053_cov40_read147_maxK76_Bf_P	485	1	36	P
bf5	1	secondary_bubble25764_len712_cov29_read147_maxK76_Bf_P	89	1	170	P
bf5	2	secondary_bubble26070_len745_cov63_read147_maxK76_Bf_P	337;338	2	370	P
bf5	1	secondary_bubble27263_len14331_cov36_read147_maxK76_Bf_P	10543	1	94	P
bf5	1	secondary_bubble27312_len5732_cov37_read147_maxK76_Bf_P	427	1	163	P
bf5	1	secondary_bubble30156_len1048_cov32_read147_maxK76_Bf_P	518	1	120	P
bf5	1	secondary_bubble30156_len1048_cov32_read147_maxK76_Bf_P	694	1	123	P
bf5	1	secondary_bubble31470_len6256_cov38_read147_maxK76_Bf_P	5945	1	100	P
bf5	1	secondary_bubble32730_len16726_cov38_read147_maxK76_Bf_P	4268	1	72	P
bf5	1	secondary_bubble34666_len17609_cov38_read147_maxK76_Bf_P	9970	1	140	P
bf5	1	secondary_bubble37714_len3863_cov37_read147_maxK76_Bf_P	3711	1	175	P
bf5	1	secondary_bubble38926_len2656_cov54_read147_maxK76_Bf_P	1239	1	85	P
bf5	1	secondary_bubble38926_len2656_cov54_read147_maxK76_Bf_P	1408	1	193	P
bf5	2	secondary_bubble38926_len2656_cov54_read147_maxK76_Bf_P	1601;1616	16	91	P
bf5	1	secondary_bubble38926_len2656_cov54_read147_maxK76_Bf_P	1691	1	60	P
bf5	1	secondary_bubble38926_len2656_cov54_read147_maxK76_Bf_P	1740	1	38	P
bf5	1	secondary_bubble39653_len21778_cov37_read147_maxK76_Bf_P	7831	1	36	P
bf5	1	secondary_bubble40226_len18575_cov37_read147_maxK76_Bf_P	1484	1	95	P
bf5	1	secondary_bubble42868_len3069_cov56_read147_maxK76_Bf_P	2058	1	100	P
bf5	1	secondary_bubble42868_len3069_cov56_read147_maxK76_Bf_P	2239	1	47	P
bf5	1	secondary_bubble42868_len3069_cov56_read147_maxK76_Bf_P	2319	1	91	P
bf5	1	secondary_bubble42868_len3069_cov56_read147_maxK76_Bf_P	2467	1	475	P
bf5	1	secondary_bubble46182_len11977_cov38_read147_maxK76_Bf_P	9032	1	174	P
bf5	1	secondary_bubble50201_len5385_cov39_read147_maxK76_Bf_P	2727	1	163	P
bf5	1	secondary_bubble50201_len5385_cov39_read147_maxK76_Bf_P	2818	1	84	P
bf5	1	secondary_bubble50201_len5385_cov39_read147_maxK76_Bf_P	2862	1	184	P
bf5	1	secondary_bubble52020_len7781_cov37_read147_maxK76_Bf_P	5603	1	226	P
bf5	2	secondary_bubble54915_len9857_cov31_read147_maxK76_Bf_P	1661;1662	2	229	P
bf5	1	secondary_bubble57578_len8817_cov39_read147_maxK76_Bf_P	3742	1	110	P
bf5	1	secondary_bubble59125_len3683_cov40_read147_maxK76_Bf_P	2373	1	258	P
bf5	1	secondary_bubble64186_len3775_cov57_read147_maxK76_Bf_P	1300	1	114	P
bf5	3	secondary_bubble64186_len3775_cov57_read147_maxK76_Bf_P	2504;2517;2663	160	334	P
bf6	1	primary_bubble11556_len6844_cov59_read147_maxK76_Bf_P	271	1	123	P
bf6	1	primary_bubble11558_len1491_cov51_read147_maxK76_Bf_P	899	1	109	P
bf6	3	primary_bubble14255_len10845_cov40_read147_maxK76_Bf_P	7905;7918;7949	45	363	P
bf6	1	primary_bubble1704_len3827_cov42_read147_maxK76_Bf_P	3191	1	877	P
bf6	1	primary_bubble17901_len2171_cov63_read147_maxK76_Bf_P	1628	1	274	P
bf6	2	primary_bubble19633_len20716_cov39_read147_maxK76_Bf_P	5474;5475	2	6	P
bf6	1	primary_bubble19649_len18306_cov47_read147_maxK76_Bf_P	15556	1	99	P
bf6	2	primary_bubble20261_len6131_cov37_read147_maxK76_Bf_P	1637;1655	19	377	P
bf6	1	primary_bubble20975_len7217_cov42_read147_maxK76_Bf_P	5078	1	295	P
bf6	2	primary_bubble2272_len3982_cov40_read147_maxK76_Bf_P	3177;3191	15	192	P
bf6	2	primary_bubble26706_len7203_cov37_read147_maxK76_Bf_P	6701;6703	3	149	P
bf6	2	primary_bubble26706_len7203_cov37_read147_maxK76_Bf_P	6855;6878	24	114	P
bf6	1	primary_bubble26904_len2179_cov61_read147_maxK76_Bf_P	299	1	165	P
bf6	2	primary_bubble26943_len4307_cov47_read147_maxK76_Bf_P	861;903	43	256	P
bf6	1	primary_bubble26953_len3274_cov41_read147_maxK76_Bf_P	1927	1	38	P
bf6	1	primary_bubble27218_len3356_cov40_read147_maxK76_Bf_P	2173	1	343	P
bf6	1	primary_bubble28184_len1044_cov43_read147_maxK76_Bf_P	254	1	179	P
bf6	1	primary_bubble28184_len1044_cov43_read147_maxK76_Bf_P	459	1	89	P
bf6	1	primary_bubble29090_len9029_cov44_read147_maxK76_Bf_P	1679	1	280	P
bf6	5	primary_bubble29756_len6876_cov35_read147_maxK76_Bf_P	4274;4286;4289;4309;4310	37	211	P
bf6	1	primary_bubble30174_len11906_cov37_read147_maxK76_Bf_P	894	1	513	P
bf6	2	primary_bubble30566_len3533_cov53_read147_maxK76_Bf_P	450;451	2	181	P
bf6	1	primary_bubble32583_len2388_cov36_read147_maxK76_Bf_P	1989	1	346	P
bf6	1	primary_bubble32684_len2347_cov61_read147_maxK76_Bf_P	412	1	91	P
bf6	1	primary_bubble32684_len2347_cov61_read147_maxK76_Bf_P	1564	1	675	P
bf6	1	primary_bubble32684_len2347_cov61_read147_maxK76_Bf_P	2131	1	116	P
bf6	1	primary_bubble33824_len6060_cov35_read147_maxK76_Bf_P	2584	1	97	P
bf6	1	primary_bubble34498_len10676_cov39_read147_maxK76_Bf_P	6243	1	623	P
bf6	1	primary_bubble34629_len5930_cov38_read147_maxK76_Bf_P	4232	1	95	P
bf6	1	primary_bubble34716_len17134_cov40_read147_maxK76_Bf_P	2218	1	68	P
bf6	1	primary_bubble37030_len48935_cov38_read147_maxK76_Bf_P	21497	1	27	P
bf6	1	primary_bubble3747_len1011_cov37_read147_maxK76_Bf_P	261	1	195	P
bf6	1	primary_bubble37654_len1984_cov38_read147_maxK76_Bf_P	1067	1	387	P
bf6	1	primary_bubble38044_len1002_cov39_read147_maxK76_Bf_P	603	1	113	P
bf6	1	primary_bubble39406_len2535_cov40_read147_maxK76_Bf_P	81	1	9	P
bf6	1	primary_bubble39406_len2535_cov40_read147_maxK76_Bf_P	451	1	64	P
bf6	1	primary_bubble39406_len2535_cov40_read147_maxK76_Bf_P	553	1	44	P
bf6	1	primary_bubble39406_len2535_cov40_read147_maxK76_Bf_P	1797	1	70	P
bf6	1	primary_bubble39406_len2535_cov40_read147_maxK76_Bf_P	1972	1	73	P
bf6	1	primary_bubble40311_len4513_cov41_read147_maxK76_Bf_P	3566	1	126	P
bf6	2	primary_bubble44335_len14791_cov46_read147_maxK76_Bf_P	712;767	56	81	P
bf6	1	primary_bubble44335_len14791_cov46_read147_maxK76_Bf_P	929	1	177	P
bf6	1	primary_bubble44335_len14791_cov46_read147_maxK76_Bf_P	1088	1	13	P
bf6	1	primary_bubble44335_len14791_cov46_read147_maxK76_Bf_P	1289	1	100	P
bf6	1	primary_bubble45858_len3586_cov51_read147_maxK76_Bf_P	2507	1	267	P
bf6	1	primary_bubble47501_len630_cov38_read147_maxK76_Bf_P	320	1	91	P
bf6	1	primary_bubble49528_len25170_cov37_read147_maxK76_Bf_P	1209	1	42	P
bf6	1	primary_bubble49528_len25170_cov37_read147_maxK76_Bf_P	2196	1	60	P
bf6	2	primary_bubble51217_len19379_cov38_read147_maxK76_Bf_P	1037;1038	2	101	P
bf6	2	primary_bubble53900_len10006_cov42_read147_maxK76_Bf_P	3513;3518	6	149	P
bf6	1	primary_bubble54200_len18679_cov38_read147_maxK76_Bf_P	11969	1	221	P
bf6	1	primary_bubble54523_len10600_cov36_read147_maxK76_Bf_P	5963	1	90	P
bf6	1	primary_bubble55339_len9394_cov38_read147_maxK76_Bf_P	819	1	112	P
bf6	1	primary_bubble55448_len2236_cov41_read147_maxK76_Bf_P	877	1	72	P
bf6	1	primary_bubble56237_len4584_cov41_read147_maxK76_Bf_P	4180	1	45	P
bf6	1	primary_bubble56507_len679_cov60_read147_maxK76_Bf_P	487	1	258	P
bf6	1	primary_bubble57427_len38993_cov41_read147_maxK76_Bf_P	6857	1	114	P
bf6	1	primary_bubble58035_len7789_cov38_read147_maxK76_Bf_P	1296	1	146	P
bf6	1	primary_bubble59551_len660_cov53_read147_maxK76_Bf_P	277	1	113	P
bf6	1	primary_bubble61004_len5316_cov52_read147_maxK76_Bf_P	1022	1	236	P
bf6	1	primary_bubble61004_len5316_cov52_read147_maxK76_Bf_P	1375	1	192	P
bf6	1	primary_bubble61785_len6424_cov35_read147_maxK76_Bf_P	1087	1	458	P
bf6	1	primary_bubble61785_len6424_cov35_read147_maxK76_Bf_P	1290	1	66	P
bf6	1	primary_bubble61785_len6424_cov35_read147_maxK76_Bf_P	4498	1	73	P
bf6	1	primary_bubble61785_len6424_cov35_read147_maxK76_Bf_P	4865	1	49	P
bf6	1	primary_bubble61785_len6424_cov35_read147_maxK76_Bf_P	5853	1	197	P
bf6	1	primary_bubble63752_len826_cov46_read147_maxK76_Bf_P	521	1	33	P
bf6	2	primary_bubble64436_len7861_cov50_read147_maxK76_Bf_P	1822;1842	21	201	P
bf6	1	primary_bubble64466_len6249_cov35_read147_maxK76_Bf_P	2103	1	28	P
bf6	2	primary_bubble64967_len2115_cov33_read147_maxK76_Bf_P	363;367	5	101	P
bf6	3	primary_bubble9094_len6395_cov34_read147_maxK76_Bf_P	4236;4252;4279	44	72	P
bf6	1	secondary_bubble11318_len672_cov30_read147_maxK76_Bf_P	78	1	3	P
bf6	1	secondary_bubble11921_len2231_cov40_read147_maxK76_Bf_P	1227	1	97	P
bf6	1	secondary_bubble13134_len35714_cov38_read147_maxK76_Bf_P	14109	1	166	P
bf6	1	secondary_bubble16893_len1768_cov61_read147_maxK76_Bf_P	1124	1	297	P
bf6	1	secondary_bubble17378_len6535_cov39_read147_maxK76_Bf_P	3278	1	298	P
bf6	2	secondary_bubble17403_len14395_cov39_read147_maxK76_Bf_P	2195;2205	11	103	P
bf6	1	secondary_bubble19915_len2063_cov40_read147_maxK76_Bf_P	572	1	90	P
bf6	1	secondary_bubble19915_len2063_cov40_read147_maxK76_Bf_P	1345	1	131	P
bf6	1	secondary_bubble24588_len4762_cov44_read147_maxK76_Bf_P	3108	1	101	P
bf6	1	secondary_bubble25160_len8257_cov40_read147_maxK76_Bf_P	5358	1	66	P
bf6	1	secondary_bubble25160_len8257_cov40_read147_maxK76_Bf_P	5417	1	58	P
bf6	2	secondary_bubble26070_len745_cov63_read147_maxK76_Bf_P	337;338	2	370	P
bf6	1	secondary_bubble27263_len14331_cov36_read147_maxK76_Bf_P	10543	1	94	P
bf6	1	secondary_bubble27312_len5732_cov37_read147_maxK76_Bf_P	427	1	163	P
bf6	1	secondary_bubble31470_len6256_cov38_read147_maxK76_Bf_P	5945	1	100	P
bf6	1	secondary_bubble31533_len25805_cov39_read147_maxK76_Bf_P	18417	1	412	P
bf6	1	secondary_bubble31555_len6274_cov41_read147_maxK76_Bf_P	4338	1	103	P
bf6	1	secondary_bubble31571_len3255_cov36_read147_maxK76_Bf_P	259	1	223	P
bf6	1	secondary_bubble32730_len16726_cov38_read147_maxK76_Bf_P	4268	1	72	P
bf6	1	secondary_bubble34666_len17609_cov38_read147_maxK76_Bf_P	9970	1	140	P
bf6	5	secondary_bubble37846_len9121_cov41_read147_maxK76_Bf_P	6744;6768;6898;6910;6921	178	297	P
bf6	1	secondary_bubble40226_len18575_cov37_read147_maxK76_Bf_P	1484	1	95	P
bf6	2	secondary_bubble42126_len9858_cov39_read147_maxK76_Bf_P	4200;4293	94	148	P
bf6	1	secondary_bubble42126_len9858_cov39_read147_maxK76_Bf_P	4438	1	89	P
bf6	1	secondary_bubble42126_len9858_cov39_read147_maxK76_Bf_P	5192	1	77	P
bf6	1	secondary_bubble42126_len9858_cov39_read147_maxK76_Bf_P	5210	1	83	P
bf6	1	secondary_bubble42126_len9858_cov39_read147_maxK76_Bf_P	5509	1	39	P
bf6	1	secondary_bubble42868_len3069_cov56_read147_maxK76_Bf_P	2058	1	100	P
bf6	1	secondary_bubble42868_len3069_cov56_read147_maxK76_Bf_P	2239	1	47	P
bf6	1	secondary_bubble42868_len3069_cov56_read147_maxK76_Bf_P	2319	1	91	P
bf6	1	secondary_bubble42868_len3069_cov56_read147_maxK76_Bf_P	2467	1	475	P
bf6	1	secondary_bubble43993_len10377_cov37_read147_maxK76_Bf_P	9319	1	76	P
bf6	1	secondary_bubble46182_len11977_cov38_read147_maxK76_Bf_P	9032	1	174	P
bf6	2	secondary_bubble49693_len5288_cov38_read147_maxK76_Bf_P	5027;5048	22	371	P
bf6	1	secondary_bubble52020_len7781_cov37_read147_maxK76_Bf_P	5603	1	226	P
bf6	1	secondary_bubble54981_len7839_cov42_read147_maxK76_Bf_P	6537	1	291	P
bf6	1	secondary_bubble55148_len1110_cov47_read147_maxK76_Bf_P	497	1	283	P
bf6	1	secondary_bubble57578_len8817_cov39_read147_maxK76_Bf_P	3742	1	110	P
bf6	1	secondary_bubble57994_len13971_cov40_read147_maxK76_Bf_P	8513	1	77	P
bf6	1	secondary_bubble62499_len3042_cov40_read147_maxK76_Bf_P	2697	1	35	P
bf6	2	secondary_bubble62744_len4687_cov32_read147_maxK76_Bf_P	1781;1785	5	33	P
bf6	1	secondary_bubble64186_len3775_cov57_read147_maxK76_Bf_P	1300	1	114	P
bf6	3	secondary_bubble64186_len3775_cov57_read147_maxK76_Bf_P	2504;2517;2663	160	334	P
bf6	2	secondary_bubble65687_len3269_cov62_read147_maxK76_Bf_P	808;831	24	80	P
bf6	1	secondary_bubble65687_len3269_cov62_read147_maxK76_Bf_P	1054	1	49	P
bf7	2	primary_bubble11784_len10993_cov36_read147_maxK76_Bf_P	1684;1703	20	152	P
bf7	1	primary_bubble11784_len10993_cov36_read147_maxK76_Bf_P	1825	1	81	P
bf7	1	primary_bubble13144_len22971_cov40_read147_maxK76_Bf_P	18172	1	497	P
bf7	2	primary_bubble13495_len1317_cov31_read147_maxK76_Bf_P	856;863	8	171	P
bf7	1	primary_bubble15544_len12954_cov36_read147_maxK76_Bf_P	5317	1	289	P
bf7	1	primary_bubble15706_len4001_cov46_read147_maxK76_Bf_P	1591	1	213	P
bf7	1	primary_bubble18966_len1478_cov65_read147_maxK76_Bf_P	344	1	96	P
bf7	2	primary_bubble18966_len1478_cov65_read147_maxK76_Bf_P	473;474	2	29	P
bf7	1	primary_bubble24514_len14218_cov38_read147_maxK76_Bf_P	1508	1	391	P
bf7	1	primary_bubble25982_len8467_cov35_read147_maxK76_Bf_P	2606	1	403	P
bf7	1	primary_bubble26090_len739_cov36_read147_maxK76_Bf_P	366	1	580	P
bf7	2	primary_bubble26706_len7203_cov37_read147_maxK76_Bf_P	6701;6703	3	149	P
bf7	2	primary_bubble26706_len7203_cov37_read147_maxK76_Bf_P	6855;6878	24	114	P
bf7	2	primary_bubble26953_len3274_cov41_read147_maxK76_Bf_P	1917;1927	11	963	P
bf7	2	primary_bubble28484_len4390_cov39_read147_maxK76_Bf_P	1206;1215	10	438	P
bf7	1	primary_bubble30174_len11906_cov37_read147_maxK76_Bf_P	894	1	513	P
bf7	2	primary_bubble30566_len3533_cov53_read147_maxK76_Bf_P	450;451	2	181	P
bf7	2	primary_bubble31738_len1672_cov43_read147_maxK76_Bf_P	380;554	175	423	P
bf7	1	primary_bubble31738_len1672_cov43_read147_maxK76_Bf_P	1105	1	220	P
bf7	1	primary_bubble31902_len15015_cov38_read147_maxK76_Bf_P	14501	1	106	P
bf7	1	primary_bubble32684_len2347_cov61_read147_maxK76_Bf_P	828	1	174	P
bf7	1	primary_bubble32684_len2347_cov61_read147_maxK76_Bf_P	1152	1	306	P
bf7	1	primary_bubble34498_len10676_cov39_read147_maxK76_Bf_P	6243	1	623	P
bf7	1	primary_bubble34629_len5930_cov38_read147_maxK76_Bf_P	4232	1	95	P
bf7	2	primary_bubble35602_len11231_cov47_read147_maxK76_Bf_P	6325;6336	12	217	P
bf7	1	primary_bubble35602_len11231_cov47_read147_maxK76_Bf_P	9154	1	115	P
bf7	1	primary_bubble37030_len48935_cov38_read147_maxK76_Bf_P	21497	1	27	P
bf7	2	primary_bubble38070_len5558_cov33_read147_maxK76_Bf_P	4167;4232	66	168	P
bf7	1	primary_bubble38374_len23699_cov38_read147_maxK76_Bf_P	21594	1	187	P
bf7	1	primary_bubble42462_len6386_cov40_read147_maxK76_Bf_P	4751	1	276	P
bf7	1	primary_bubble43063_len2093_cov52_read147_maxK76_Bf_P	444	1	87	P
bf7	2	primary_bubble43525_len2978_cov49_read147_maxK76_Bf_P	2549;2676	128	161	P
bf7	1	primary_bubble43525_len2978_cov49_read147_maxK76_Bf_P	2711	1	159	P
bf7	1	primary_bubble43813_len4024_cov42_read147_maxK76_Bf_P	493	1	15	P
bf7	1	primary_bubble43813_len4024_cov42_read147_maxK76_Bf_P	1140	1	243	P
bf7	1	primary_bubble43813_len4024_cov42_read147_maxK76_Bf_P	1596	1	92	P
bf7	1	primary_bubble44335_len14791_cov46_read147_maxK76_Bf_P	929	1	177	P
bf7	1	primary_bubble44335_len14791_cov46_read147_maxK76_Bf_P	1088	1	13	P
bf7	1	primary_bubble44335_len14791_cov46_read147_maxK76_Bf_P	1242	1	99	P
bf7	1	primary_bubble44335_len14791_cov46_read147_maxK76_Bf_P	1289	1	100	P
bf7	1	primary_bubble46740_len2473_cov33_read147_maxK76_Bf_P	2322	1	269	P
bf7	1	primary_bubble47811_len853_cov39_read147_maxK76_Bf_P	486	1	185	P
bf7	1	primary_bubble47811_len853_cov39_read147_maxK76_Bf_P	634	1	105	P
bf7	1	primary_bubble50238_len2624_cov41_read147_maxK76_Bf_P	1783	1	191	P
bf7	3	primary_bubble51301_len1065_cov30_read147_maxK76_Bf_P	742;892;896	155	270	P
bf7	1	primary_bubble52210_len9226_cov39_read147_maxK76_Bf_P	8947	1	156	P
bf7	1	primary_bubble54016_len7111_cov36_read147_maxK76_Bf_P	3042	1	45	P
bf7	1	primary_bubble54200_len18679_cov38_read147_maxK76_Bf_P	11969	1	221	P
bf7	1	primary_bubble54354_len3578_cov48_read147_maxK76_Bf_P	3022	1	223	P
bf7	1	primary_bubble54717_len1782_cov42_read147_maxK76_Bf_P	1372	1	388	P
bf7	1	primary_bubble55339_len9394_cov38_read147_maxK76_Bf_P	819	1	112	P
bf7	1	primary_bubble56237_len4584_cov41_read147_maxK76_Bf_P	4180	1	45	P
bf7	1	primary_bubble56919_len8262_cov39_read147_maxK76_Bf_P	4657	1	260	P
bf7	1	primary_bubble57298_len541_cov45_read147_maxK76_Bf_P	457	1	240	P
bf7	1	primary_bubble61084_len748_cov42_read147_maxK76_Bf_P	343	1	268	P
bf7	1	primary_bubble61785_len6424_cov35_read147_maxK76_Bf_P	1087	1	458	P
bf7	1	primary_bubble61785_len6424_cov35_read147_maxK76_Bf_P	1290	1	66	P
bf7	1	primary_bubble61785_len6424_cov35_read147_maxK76_Bf_P	4498	1	73	P
bf7	1	primary_bubble61785_len6424_cov35_read147_maxK76_Bf_P	4865	1	49	P
bf7	1	primary_bubble61785_len6424_cov35_read147_maxK76_Bf_P	5853	1	197	P
bf7	1	secondary_bubble11318_len672_cov30_read147_maxK76_Bf_P	78	1	3	P
bf7	1	secondary_bubble11921_len2231_cov40_read147_maxK76_Bf_P	1227	1	97	P
bf7	1	secondary_bubble13303_len9937_cov40_read147_maxK76_Bf_P	5121	1	104	P
bf7	1	secondary_bubble14124_len4362_cov36_read147_maxK76_Bf_P	2373	1	42	P
bf7	2	secondary_bubble14980_len6514_cov41_read147_maxK76_Bf_P	4412;4417	6	93	P
bf7	1	secondary_bubble17378_len6535_cov39_read147_maxK76_Bf_P	3278	1	298	P
bf7	1	secondary_bubble19022_len13030_cov39_read147_maxK76_Bf_P	8518	1	493	P
bf7	1	secondary_bubble20448_len5755_cov38_read147_maxK76_Bf_P	4905	1	215	P
bf7	1	secondary_bubble21526_len1407_cov65_read147_maxK76_Bf_P	940	1	141	P
bf7	1	secondary_bubble24696_len13585_cov50_read147_maxK76_Bf_P	4054	1	140	P
bf7	1	secondary_bubble24696_len13585_cov50_read147_maxK76_Bf_P	4185	1	74	P
bf7	2	secondary_bubble26070_len745_cov63_read147_maxK76_Bf_P	337;338	2	370	P
bf7	1	secondary_bubble31470_len6256_cov38_read147_maxK76_Bf_P	5945	1	100	P
bf7	2	secondary_bubble31555_len6274_cov41_read147_maxK76_Bf_P	4338;4358	21	141	P
bf7	1	secondary_bubble33122_len5840_cov39_read147_maxK76_Bf_P	4860	1	332	P
bf7	1	secondary_bubble34666_len17609_cov38_read147_maxK76_Bf_P	9970	1	140	P
bf7	1	secondary_bubble38926_len2656_cov54_read147_maxK76_Bf_P	1408	1	193	P
bf7	2	secondary_bubble38926_len2656_cov54_read147_maxK76_Bf_P	1601;1616	16	91	P
bf7	1	secondary_bubble38926_len2656_cov54_read147_maxK76_Bf_P	1691	1	60	P
bf7	1	secondary_bubble38926_len2656_cov54_read147_maxK76_Bf_P	1740	1	38	P
bf7	1	secondary_bubble39653_len21778_cov37_read147_maxK76_Bf_P	7831	1	36	P
bf7	1	secondary_bubble39679_len4412_cov40_read147_maxK76_Bf_P	1879	1	278	P
bf7	2	secondary_bubble42868_len3069_cov56_read147_maxK76_Bf_P	732;742	11	174	P
bf7	2	secondary_bubble42868_len3069_cov56_read147_maxK76_Bf_P	1434;1487	54	213	P
bf7	1	secondary_bubble42868_len3069_cov56_read147_maxK76_Bf_P	1824	1	118	P
bf7	1	secondary_bubble48724_len4034_cov51_read147_maxK76_Bf_P	970	1	149	P
bf7	1	secondary_bubble50201_len5385_cov39_read147_maxK76_Bf_P	2818	1	84	P
bf7	1	secondary_bubble50201_len5385_cov39_read147_maxK76_Bf_P	2862	1	184	P
bf7	1	secondary_bubble52020_len7781_cov37_read147_maxK76_Bf_P	5603	1	226	P
bf7	1	secondary_bubble57578_len8817_cov39_read147_maxK76_Bf_P	3742	1	110	P
bf7	1	secondary_bubble59125_len3683_cov40_read147_maxK76_Bf_P	2373	1	258	P
bf7	1	secondary_bubble59615_len6672_cov45_read147_maxK76_Bf_P	5774	1	36	P
bf7	2	secondary_bubble62744_len4687_cov32_read147_maxK76_Bf_P	1781;1785	5	33	P
bf7	1	secondary_bubble7839_len1402_cov44_read147_maxK76_Bf_P	172	1	241	P
bf8	1	primary_bubble11921_len2339_cov40_read147_maxK76_Bf_P	756	1	78	P
bf8	1	primary_bubble17336_len7433_cov35_read147_maxK76_Bf_P	7219	1	57	P
bf8	2	primary_bubble19633_len20716_cov39_read147_maxK76_Bf_P	5474;5475	2	6	P
bf8	1	primary_bubble19649_len18306_cov47_read147_maxK76_Bf_P	15556	1	99	P
bf8	1	primary_bubble22303_len5916_cov39_read147_maxK76_Bf_P	554	1	434	P
bf8	1	primary_bubble22303_len5916_cov39_read147_maxK76_Bf_P	624	1	352	P
bf8	2	primary_bubble24527_len3841_cov42_read147_maxK76_Bf_P	262;263	2	266	P
bf8	1	primary_bubble25048_len25593_cov40_read147_maxK76_Bf_P	21362	1	145	P
bf8	2	primary_bubble26706_len7203_cov37_read147_maxK76_Bf_P	6701;6703	3	149	P
bf8	2	primary_bubble26706_len7203_cov37_read147_maxK76_Bf_P	6855;6878	24	114	P
bf8	1	primary_bubble26904_len2179_cov61_read147_maxK76_Bf_P	880	1	202	P
bf8	1	primary_bubble26943_len4307_cov47_read147_maxK76_Bf_P	903	1	202	P
bf8	2	primary_bubble26953_len3274_cov41_read147_maxK76_Bf_P	1917;1927	11	963	P
bf8	1	primary_bubble26960_len3883_cov35_read147_maxK76_Bf_P	2044	1	145	P
bf8	1	primary_bubble27218_len3356_cov40_read147_maxK76_Bf_P	2173	1	343	P
bf8	1	primary_bubble30962_len8022_cov37_read147_maxK76_Bf_P	924	1	283	P
bf8	1	primary_bubble31902_len15015_cov38_read147_maxK76_Bf_P	14501	1	106	P
bf8	1	primary_bubble33824_len6060_cov35_read147_maxK76_Bf_P	2584	1	97	P
bf8	1	primary_bubble34716_len17134_cov40_read147_maxK76_Bf_P	2218	1	68	P
bf8	1	primary_bubble34961_len7000_cov42_read147_maxK76_Bf_P	4185	1	92	P
bf8	1	primary_bubble36778_len1585_cov29_read147_maxK76_Bf_P	1181	1	149	P
bf8	1	primary_bubble37030_len48935_cov38_read147_maxK76_Bf_P	21497	1	27	P
bf8	1	primary_bubble37654_len1984_cov38_read147_maxK76_Bf_P	1067	1	387	P
bf8	2	primary_bubble38044_len1002_cov39_read147_maxK76_Bf_P	603;632	30	140	P
bf8	1	primary_bubble38374_len23699_cov38_read147_maxK76_Bf_P	21594	1	187	P
bf8	1	primary_bubble40311_len4513_cov41_read147_maxK76_Bf_P	3566	1	126	P
bf8	1	primary_bubble42462_len6386_cov40_read147_maxK76_Bf_P	4751	1	276	P
bf8	1	primary_bubble43063_len2093_cov52_read147_maxK76_Bf_P	444	1	87	P
bf8	1	primary_bubble43525_len2978_cov49_read147_maxK76_Bf_P	2676	1	156	P
bf8	1	primary_bubble47149_len1330_cov45_read147_maxK76_Bf_P	323	1	220	P
bf8	1	primary_bubble47269_len12237_cov43_read147_maxK76_Bf_P	2588	1	34	P
bf8	1	primary_bubble49528_len25170_cov37_read147_maxK76_Bf_P	1209	1	42	P
bf8	1	primary_bubble49528_len25170_cov37_read147_maxK76_Bf_P	2196	1	60	P
bf8	2	primary_bubble51217_len19379_cov38_read147_maxK76_Bf_P	1037;1038	2	101	P
bf8	1	primary_bubble51250_len3809_cov55_read147_maxK76_Bf_P	3456	1	200	P
bf8	3	primary_bubble53900_len10006_cov42_read147_maxK76_Bf_P	3488;3513;3518	31	186	P
bf8	1	primary_bubble54200_len18679_cov38_read147_maxK76_Bf_P	11969	1	221	P
bf8	1	primary_bubble54354_len3578_cov48_read147_maxK76_Bf_P	3022	1	223	P
bf8	1	primary_bubble54523_len10600_cov36_read147_maxK76_Bf_P	5963	1	90	P
bf8	1	primary_bubble55339_len9394_cov38_read147_maxK76_Bf_P	819	1	112	P
bf8	1	primary_bubble55448_len2236_cov41_read147_maxK76_Bf_P	877	1	72	P
bf8	1	primary_bubble56237_len4584_cov41_read147_maxK76_Bf_P	4180	1	45	P
bf8	1	primary_bubble57427_len38993_cov41_read147_maxK76_Bf_P	6857	1	114	P
bf8	1	primary_bubble58035_len7789_cov38_read147_maxK76_Bf_P	1296	1	146	P
bf8	1	primary_bubble58637_len5295_cov44_read147_maxK76_Bf_P	2469	1	117	P
bf8	1	primary_bubble60884_len4457_cov40_read147_maxK76_Bf_P	1801	1	321	P
bf8	1	primary_bubble60884_len4457_cov40_read147_maxK76_Bf_P	1904	1	370	P
bf8	1	primary_bubble63411_len2641_cov65_read147_maxK76_Bf_P	770	1	223	P
bf8	2	primary_bubble63634_len14231_cov38_read147_maxK76_Bf_P	9177;9186	10	197	P
bf8	2	primary_bubble64436_len7861_cov50_read147_maxK76_Bf_P	1822;1842	21	201	P
bf8	1	primary_bubble64466_len6249_cov35_read147_maxK76_Bf_P	2103	1	28	P
bf8	1	primary_bubble64967_len2115_cov33_read147_maxK76_Bf_P	345	1	69	P
bf8	2	primary_bubble64967_len2115_cov33_read147_maxK76_Bf_P	363;367	5	101	P
bf8	3	primary_bubble9094_len6395_cov34_read147_maxK76_Bf_P	4236;4252;4279	44	72	P
bf8	1	secondary_bubble11556_len6706_cov39_read147_maxK76_Bf_P	3165	1	307	P
bf8	1	secondary_bubble13134_len35714_cov38_read147_maxK76_Bf_P	14109	1	166	P
bf8	1	secondary_bubble14124_len4362_cov36_read147_maxK76_Bf_P	2373	1	42	P
bf8	1	secondary_bubble17378_len6535_cov39_read147_maxK76_Bf_P	3278	1	298	P
bf8	2	secondary_bubble17403_len14395_cov39_read147_maxK76_Bf_P	2195;2205	11	103	P
bf8	1	secondary_bubble20448_len5755_cov38_read147_maxK76_Bf_P	4905	1	215	P
bf8	1	secondary_bubble24588_len4762_cov44_read147_maxK76_Bf_P	3108	1	101	P
bf8	1	secondary_bubble25752_len2163_cov39_read147_maxK76_Bf_P	204	1	529	P
bf8	1	secondary_bubble26328_len1139_cov42_read147_maxK76_Bf_P	721	1	747	P
bf8	1	secondary_bubble27312_len5732_cov37_read147_maxK76_Bf_P	427	1	163	P
bf8	1	secondary_bubble30174_len11611_cov36_read147_maxK76_Bf_P	584	1	400	P
bf8	1	secondary_bubble31470_len6256_cov38_read147_maxK76_Bf_P	5945	1	100	P
bf8	1	secondary_bubble31533_len25805_cov39_read147_maxK76_Bf_P	18417	1	412	P
bf8	1	secondary_bubble32211_len2914_cov39_read147_maxK76_Bf_P	632	1	298	P
bf8	1	secondary_bubble32684_len2303_cov51_read147_maxK76_Bf_P	924	1	324	P
bf8	1	secondary_bubble33122_len5840_cov39_read147_maxK76_Bf_P	4860	1	332	P
bf8	1	secondary_bubble36158_len11383_cov40_read147_maxK76_Bf_P	6810	1	485	P
bf8	1	secondary_bubble40226_len18575_cov37_read147_maxK76_Bf_P	1484	1	95	P
bf8	1	secondary_bubble43993_len10377_cov37_read147_maxK76_Bf_P	9319	1	76	P
bf8	1	secondary_bubble46182_len11977_cov38_read147_maxK76_Bf_P	9032	1	174	P
bf8	1	secondary_bubble48724_len4034_cov51_read147_maxK76_Bf_P	970	1	149	P
bf8	1	secondary_bubble54981_len7839_cov42_read147_maxK76_Bf_P	6537	1	291	P
bf8	1	secondary_bubble56361_len1580_cov39_read147_maxK76_Bf_P	957	1	352	P
bf8	1	secondary_bubble57578_len8817_cov39_read147_maxK76_Bf_P	3742	1	110	P
bf8	1	secondary_bubble59125_len3683_cov40_read147_maxK76_Bf_P	2373	1	258	P
bf8	1	secondary_bubble6169_len2711_cov35_read147_maxK76_Bf_P	484	1	220	P
bf8	2	secondary_bubble62744_len4687_cov32_read147_maxK76_Bf_P	1781;1785	5	33	P
bf8	2	secondary_bubble65687_len3269_cov62_read147_maxK76_Bf_P	808;831	24	80	P
bf8	1	secondary_bubble65687_len3269_cov62_read147_maxK76_Bf_P	1054	1	49	P
bf9	1	primary_bubble11556_len6844_cov59_read147_maxK76_Bf_P	271	1	123	P
bf9	1	primary_bubble11558_len1491_cov51_read147_maxK76_Bf_P	899	1	109	P
bf9	1	primary_bubble11921_len2339_cov40_read147_maxK76_Bf_P	756	1	78	P
bf9	2	primary_bubble13437_len32582_cov38_read147_maxK76_Bf_P	16973;17048	76	131	P
bf9	2	primary_bubble13495_len1317_cov31_read147_maxK76_Bf_P	856;863	8	171	P
bf9	1	primary_bubble13674_len1647_cov39_read147_maxK76_Bf_P	421	1	73	P
bf9	2	primary_bubble13674_len1647_cov39_read147_maxK76_Bf_P	549;556	8	138	P
bf9	2	primary_bubble13674_len1647_cov39_read147_maxK76_Bf_P	1036;1233	198	397	P
bf9	1	primary_bubble13674_len1647_cov39_read147_maxK76_Bf_P	1418	1	76	P
bf9	1	primary_bubble14839_len980_cov40_read147_maxK76_Bf_P	231	1	382	P
bf9	1	primary_bubble15706_len4001_cov46_read147_maxK76_Bf_P	1591	1	213	P
bf9	2	primary_bubble17336_len7433_cov35_read147_maxK76_Bf_P	7219;7251	33	162	P
bf9	1	primary_bubble17385_len18200_cov41_read147_maxK76_Bf_P	4974	1	50	P
bf9	1	primary_bubble19649_len18306_cov47_read147_maxK76_Bf_P	15556	1	99	P
bf9	2	primary_bubble24527_len3841_cov42_read147_maxK76_Bf_P	262;263	2	266	P
bf9	1	primary_bubble25048_len25593_cov40_read147_maxK76_Bf_P	21362	1	145	P
bf9	1	primary_bubble25238_len693_cov35_read147_maxK76_Bf_P	247	1	131	P
bf9	2	primary_bubble26706_len7203_cov37_read147_maxK76_Bf_P	6701;6703	3	149	P
bf9	2	primary_bubble26706_len7203_cov37_read147_maxK76_Bf_P	6855;6878	24	114	P
bf9	1	primary_bubble26904_len2179_cov61_read147_maxK76_Bf_P	880	1	202	P
bf9	1	primary_bubble26953_len3274_cov41_read147_maxK76_Bf_P	698	1	90	P
bf9	1	primary_bubble26953_len3274_cov41_read147_maxK76_Bf_P	2003	1	54	P
bf9	1	primary_bubble26960_len3883_cov35_read147_maxK76_Bf_P	2044	1	145	P
bf9	1	primary_bubble27218_len3356_cov40_read147_maxK76_Bf_P	2173	1	343	P
bf9	1	primary_bubble28184_len1044_cov43_read147_maxK76_Bf_P	254	1	179	P
bf9	1	primary_bubble28184_len1044_cov43_read147_maxK76_Bf_P	459	1	89	P
bf9	1	primary_bubble30174_len11906_cov37_read147_maxK76_Bf_P	894	1	513	P
bf9	1	primary_bubble30566_len3533_cov53_read147_maxK76_Bf_P	292	1	102	P
bf9	2	primary_bubble30566_len3533_cov53_read147_maxK76_Bf_P	450;451	2	181	P
bf9	2	primary_bubble31738_len1672_cov43_read147_maxK76_Bf_P	380;554	175	423	P
bf9	1	primary_bubble31738_len1672_cov43_read147_maxK76_Bf_P	1105	1	220	P
bf9	1	primary_bubble31902_len15015_cov38_read147_maxK76_Bf_P	14501	1	106	P
bf9	2	primary_bubble32583_len2388_cov36_read147_maxK76_Bf_P	1989;2021	33	503	P
bf9	1	primary_bubble32684_len2347_cov61_read147_maxK76_Bf_P	412	1	91	P
bf9	1	primary_bubble32684_len2347_cov61_read147_maxK76_Bf_P	1564	1	675	P
bf9	1	primary_bubble32684_len2347_cov61_read147_maxK76_Bf_P	2131	1	116	P
bf9	1	primary_bubble33824_len6060_cov35_read147_maxK76_Bf_P	2584	1	97	P
bf9	1	primary_bubble34629_len5930_cov38_read147_maxK76_Bf_P	4232	1	95	P
bf9	2	primary_bubble35602_len11231_cov47_read147_maxK76_Bf_P	6325;6336	12	217	P
bf9	1	primary_bubble37654_len1984_cov38_read147_maxK76_Bf_P	1067	1	387	P
bf9	1	primary_bubble38374_len23699_cov38_read147_maxK76_Bf_P	21594	1	187	P
bf9	1	primary_bubble39400_len6879_cov39_read147_maxK76_Bf_P	3352	1	493	P
bf9	1	primary_bubble40250_len1803_cov38_read147_maxK76_Bf_P	908	1	80	P
bf9	1	primary_bubble42462_len6386_cov40_read147_maxK76_Bf_P	4751	1	276	P
bf9	1	primary_bubble43525_len2978_cov49_read147_maxK76_Bf_P	2676	1	156	P
bf9	1	primary_bubble43525_len2978_cov49_read147_maxK76_Bf_P	2711	1	159	P
bf9	1	primary_bubble43609_len2089_cov34_read147_maxK76_Bf_P	818	1	55	P
bf9	2	primary_bubble44335_len14791_cov46_read147_maxK76_Bf_P	712;767	56	81	P
bf9	1	primary_bubble44335_len14791_cov46_read147_maxK76_Bf_P	929	1	177	P
bf9	1	primary_bubble44335_len14791_cov46_read147_maxK76_Bf_P	1088	1	13	P
bf9	1	primary_bubble44335_len14791_cov46_read147_maxK76_Bf_P	1289	1	100	P
bf9	1	primary_bubble47269_len12237_cov43_read147_maxK76_Bf_P	2588	1	34	P
bf9	1	primary_bubble4881_len1545_cov44_read147_maxK76_Bf_P	218	1	876	P
bf9	1	primary_bubble49528_len25170_cov37_read147_maxK76_Bf_P	1209	1	42	P
bf9	1	primary_bubble49528_len25170_cov37_read147_maxK76_Bf_P	2196	1	60	P
bf9	1	primary_bubble50238_len2624_cov41_read147_maxK76_Bf_P	1783	1	191	P
bf9	1	primary_bubble50879_len755_cov43_read147_maxK76_Bf_P	301	1	387	P
bf9	1	primary_bubble51250_len3809_cov55_read147_maxK76_Bf_P	3456	1	200	P
bf9	1	primary_bubble51301_len1065_cov30_read147_maxK76_Bf_P	742	1	172	P
bf9	2	primary_bubble53900_len10006_cov42_read147_maxK76_Bf_P	3513;3518	6	149	P
bf9	2	primary_bubble53997_len12269_cov40_read147_maxK76_Bf_P	1594;1618	25	278	P
bf9	1	primary_bubble53997_len12269_cov40_read147_maxK76_Bf_P	2347	1	53	P
bf9	1	primary_bubble53997_len12269_cov40_read147_maxK76_Bf_P	2388	1	123	P
bf9	1	primary_bubble53997_len12269_cov40_read147_maxK76_Bf_P	7428	1	194	P
bf9	1	primary_bubble54016_len7111_cov36_read147_maxK76_Bf_P	3042	1	45	P
bf9	1	primary_bubble54200_len18679_cov38_read147_maxK76_Bf_P	11969	1	221	P
bf9	1	primary_bubble54354_len3578_cov48_read147_maxK76_Bf_P	3022	1	223	P
bf9	1	primary_bubble55339_len9394_cov38_read147_maxK76_Bf_P	819	1	112	P
bf9	1	primary_bubble55448_len2236_cov41_read147_maxK76_Bf_P	877	1	72	P
bf9	2	primary_bubble55516_len1612_cov47_read147_maxK76_Bf_P	1198;1200	3	245	P
bf9	1	primary_bubble56237_len4584_cov41_read147_maxK76_Bf_P	4180	1	45	P
bf9	1	primary_bubble56507_len679_cov60_read147_maxK76_Bf_P	487	1	258	P
bf9	1	primary_bubble58035_len7789_cov38_read147_maxK76_Bf_P	1296	1	146	P
bf9	1	primary_bubble58050_len6317_cov36_read147_maxK76_Bf_P	4715	1	124	P
bf9	1	primary_bubble5808_len4131_cov59_read147_maxK76_Bf_P	2064	1	59	P
bf9	1	primary_bubble58637_len5295_cov44_read147_maxK76_Bf_P	2469	1	117	P
bf9	1	primary_bubble59551_len660_cov53_read147_maxK76_Bf_P	277	1	113	P
bf9	1	primary_bubble61084_len748_cov42_read147_maxK76_Bf_P	343	1	268	P
bf9	1	primary_bubble62243_len1211_cov40_read147_maxK76_Bf_P	264	1	199	P
bf9	1	primary_bubble62243_len1211_cov40_read147_maxK76_Bf_P	803	1	89	P
bf9	1	primary_bubble62243_len1211_cov40_read147_maxK76_Bf_P	844	1	93	P
bf9	2	primary_bubble63168_len1074_cov52_read147_maxK76_Bf_P	380;396	17	113	P
bf9	2	primary_bubble63634_len14231_cov38_read147_maxK76_Bf_P	9177;9186	10	197	P
bf9	1	primary_bubble64466_len6249_cov35_read147_maxK76_Bf_P	2103	1	28	P
bf9	1	primary_bubble875_len9686_cov37_read147_maxK76_Bf_P	1406	1	279	P
bf9	3	primary_bubble9094_len6395_cov34_read147_maxK76_Bf_P	4236;4252;4279	44	72	P
bf9	1	secondary_bubble11318_len672_cov30_read147_maxK76_Bf_P	78	1	3	P
bf9	1	secondary_bubble13303_len9937_cov40_read147_maxK76_Bf_P	5121	1	104	P
bf9	1	secondary_bubble13699_len1363_cov39_read147_maxK76_Bf_P	661	1	149	P
bf9	1	secondary_bubble13699_len1363_cov39_read147_maxK76_Bf_P	757	1	81	P
bf9	2	secondary_bubble14980_len6514_cov41_read147_maxK76_Bf_P	4412;4417	6	93	P
bf9	1	secondary_bubble16893_len1768_cov61_read147_maxK76_Bf_P	1124	1	297	P
bf9	1	secondary_bubble17378_len6535_cov39_read147_maxK76_Bf_P	3278	1	298	P
bf9	1	secondary_bubble24163_len1938_cov41_read147_maxK76_Bf_P	102	1	126	P
bf9	1	secondary_bubble24163_len1938_cov41_read147_maxK76_Bf_P	459	1	138	P
bf9	1	secondary_bubble24163_len1938_cov41_read147_maxK76_Bf_P	1017	1	80	P
bf9	1	secondary_bubble24163_len1938_cov41_read147_maxK76_Bf_P	1314	1	212	P
bf9	1	secondary_bubble24163_len1938_cov41_read147_maxK76_Bf_P	1509	1	159	P
bf9	1	secondary_bubble25160_len8257_cov40_read147_maxK76_Bf_P	5358	1	66	P
bf9	1	secondary_bubble25160_len8257_cov40_read147_maxK76_Bf_P	5417	1	58	P
bf9	1	secondary_bubble27312_len5732_cov37_read147_maxK76_Bf_P	427	1	163	P
bf9	1	secondary_bubble31470_len6256_cov38_read147_maxK76_Bf_P	5945	1	100	P
bf9	2	secondary_bubble31555_len6274_cov41_read147_maxK76_Bf_P	4338;4358	21	141	P
bf9	1	secondary_bubble31571_len3255_cov36_read147_maxK76_Bf_P	259	1	223	P
bf9	2	secondary_bubble31851_len4048_cov36_read147_maxK76_Bf_P	3037;3168	132	401	P
bf9	1	secondary_bubble31851_len4048_cov36_read147_maxK76_Bf_P	3577	1	99	P
bf9	1	secondary_bubble34036_len1701_cov35_read147_maxK76_Bf_P	1009	1	113	P
bf9	2	secondary_bubble38452_len5075_cov46_read147_maxK76_Bf_P	2940;3054	115	201	P
bf9	1	secondary_bubble38452_len5075_cov46_read147_maxK76_Bf_P	3096	1	52	P
bf9	1	secondary_bubble3852_len3534_cov40_read147_maxK76_Bf_P	3428	1	798	P
bf9	1	secondary_bubble39653_len21778_cov37_read147_maxK76_Bf_P	7831	1	36	P
bf9	1	secondary_bubble39679_len4412_cov40_read147_maxK76_Bf_P	1714	1	106	P
bf9	1	secondary_bubble39679_len4412_cov40_read147_maxK76_Bf_P	1879	1	278	P
bf9	1	secondary_bubble42868_len3069_cov56_read147_maxK76_Bf_P	2058	1	100	P
bf9	1	secondary_bubble42868_len3069_cov56_read147_maxK76_Bf_P	2239	1	47	P
bf9	1	secondary_bubble42868_len3069_cov56_read147_maxK76_Bf_P	2319	1	91	P
bf9	1	secondary_bubble42868_len3069_cov56_read147_maxK76_Bf_P	2467	1	475	P
bf9	1	secondary_bubble44277_len1740_cov36_read147_maxK76_Bf_P	626	1	718	P
bf9	1	secondary_bubble45830_len2676_cov61_read147_maxK76_Bf_P	803	1	122	P
bf9	1	secondary_bubble46016_len2267_cov63_read147_maxK76_Bf_P	525	1	217	P
bf9	1	secondary_bubble48341_len2356_cov43_read147_maxK76_Bf_P	647	1	139	P
bf9	1	secondary_bubble48724_len4034_cov51_read147_maxK76_Bf_P	970	1	149	P
bf9	1	secondary_bubble48724_len4034_cov51_read147_maxK76_Bf_P	1190	1	55	P
bf9	1	secondary_bubble49678_len1309_cov64_read147_maxK76_Bf_P	462	1	84	P
bf9	1	secondary_bubble50201_len5385_cov39_read147_maxK76_Bf_P	2727	1	163	P
bf9	1	secondary_bubble50201_len5385_cov39_read147_maxK76_Bf_P	2818	1	84	P
bf9	1	secondary_bubble50201_len5385_cov39_read147_maxK76_Bf_P	2862	1	184	P
bf9	1	secondary_bubble51682_len1033_cov37_read147_maxK76_Bf_P	772	1	158	P
bf9	3	secondary_bubble56901_len4475_cov36_read147_maxK76_Bf_P	3425;3433;3444	20	160	P
bf9	1	secondary_bubble57578_len8817_cov39_read147_maxK76_Bf_P	3742	1	110	P
bf9	1	secondary_bubble59125_len3683_cov40_read147_maxK76_Bf_P	2373	1	258	P
bf9	2	secondary_bubble62744_len4687_cov32_read147_maxK76_Bf_P	1781;1785	5	33	P
bf9	1	secondary_bubble63400_len862_cov37_read147_maxK76_Bf_P	134	1	184	P
bf9	1	secondary_bubble63400_len862_cov37_read147_maxK76_Bf_P	445	1	81	P
bf9	1	secondary_bubble63400_len862_cov37_read147_maxK76_Bf_P	554	1	97	P
bf9	1	secondary_bubble63400_len862_cov37_read147_maxK76_Bf_P	660	1	33	P
bf9	1	secondary_bubble63657_len4535_cov40_read147_maxK76_Bf_P	3555	1	6	P
bf9	1	secondary_bubble64186_len3775_cov57_read147_maxK76_Bf_P	1300	1	114	P
bf9	3	secondary_bubble64186_len3775_cov57_read147_maxK76_Bf_P	2504;2517;2663	160	334	P
bf9	2	secondary_bubble65687_len3269_cov62_read147_maxK76_Bf_P	808;831	24	80	P
bf9	1	secondary_bubble65687_len3269_cov62_read147_maxK76_Bf_P	1054	1	49	P
bf10	1	primary_bubble11921_len2339_cov40_read147_maxK76_Bf_P	756	1	78	P
bf10	2	primary_bubble13495_len1317_cov31_read147_maxK76_Bf_P	856;863	8	171	P
bf10	2	primary_bubble17336_len7433_cov35_read147_maxK76_Bf_P	7219;7251	33	162	P
bf10	1	primary_bubble18043_len1215_cov32_read147_maxK76_Bf_P	385	1	220	P
bf10	2	primary_bubble19633_len20716_cov39_read147_maxK76_Bf_P	5474;5475	2	6	P
bf10	2	primary_bubble24527_len3841_cov42_read147_maxK76_Bf_P	262;263	2	266	P
bf10	1	primary_bubble25048_len25593_cov40_read147_maxK76_Bf_P	21362	1	145	P
bf10	1	primary_bubble26751_len3425_cov32_read147_maxK76_Bf_P	2545	1	125	P
bf10	1	primary_bubble26953_len3274_cov41_read147_maxK76_Bf_P	698	1	90	P
bf10	1	primary_bubble26953_len3274_cov41_read147_maxK76_Bf_P	2003	1	54	P
bf10	1	primary_bubble26960_len3883_cov35_read147_maxK76_Bf_P	2044	1	145	P
bf10	1	primary_bubble28484_len4390_cov39_read147_maxK76_Bf_P	1206	1	239	P
bf10	1	primary_bubble31902_len15015_cov38_read147_maxK76_Bf_P	14501	1	106	P
bf10	1	primary_bubble32692_len7747_cov50_read147_maxK76_Bf_P	1682	1	43	P
bf10	1	primary_bubble33482_len7770_cov38_read147_maxK76_Bf_P	6533	1	86	P
bf10	3	primary_bubble33867_len11123_cov40_read147_maxK76_Bf_P	4550;4554;4585	36	148	P
bf10	1	primary_bubble34716_len17134_cov40_read147_maxK76_Bf_P	2218	1	68	P
bf10	1	primary_bubble38230_len2203_cov37_read147_maxK76_Bf_P	1150	1	193	P
bf10	1	primary_bubble38374_len23699_cov38_read147_maxK76_Bf_P	21594	1	187	P
bf10	1	primary_bubble38725_len8987_cov38_read147_maxK76_Bf_P	466	1	108	P
bf10	1	primary_bubble40311_len4513_cov41_read147_maxK76_Bf_P	3566	1	126	P
bf10	1	primary_bubble42462_len6386_cov40_read147_maxK76_Bf_P	4751	1	276	P
bf10	1	primary_bubble43063_len2093_cov52_read147_maxK76_Bf_P	444	1	87	P
bf10	1	primary_bubble47269_len12237_cov43_read147_maxK76_Bf_P	2588	1	34	P
bf10	2	primary_bubble48356_len567_cov51_read147_maxK76_Bf_P	175;180	6	122	P
bf10	1	primary_bubble50976_len2195_cov36_read147_maxK76_Bf_P	678	1	89	P
bf10	2	primary_bubble51217_len19379_cov38_read147_maxK76_Bf_P	1037;1038	2	101	P
bf10	1	primary_bubble52210_len9226_cov39_read147_maxK76_Bf_P	8947	1	156	P
bf10	1	primary_bubble54354_len3578_cov48_read147_maxK76_Bf_P	3022	1	223	P
bf10	1	primary_bubble54523_len10600_cov36_read147_maxK76_Bf_P	5963	1	90	P
bf10	1	primary_bubble56110_len6903_cov43_read147_maxK76_Bf_P	5600	1	109	P
bf10	1	primary_bubble56919_len8262_cov39_read147_maxK76_Bf_P	4657	1	260	P
bf10	1	primary_bubble5808_len4131_cov59_read147_maxK76_Bf_P	2064	1	59	P
bf10	1	primary_bubble58637_len5295_cov44_read147_maxK76_Bf_P	2469	1	117	P
bf10	1	primary_bubble59551_len660_cov53_read147_maxK76_Bf_P	277	1	113	P
bf10	1	primary_bubble63168_len1074_cov52_read147_maxK76_Bf_P	726	1	409	P
bf10	1	primary_bubble63411_len2641_cov65_read147_maxK76_Bf_P	770	1	223	P
bf10	2	primary_bubble63634_len14231_cov38_read147_maxK76_Bf_P	9177;9186	10	197	P
bf10	2	primary_bubble64436_len7861_cov50_read147_maxK76_Bf_P	1822;1842	21	201	P
bf10	1	primary_bubble64967_len2115_cov33_read147_maxK76_Bf_P	367	1	90	P
bf10	1	secondary_bubble13134_len35714_cov38_read147_maxK76_Bf_P	14109	1	166	P
bf10	1	secondary_bubble19440_len3580_cov43_read147_maxK76_Bf_P	434	1	222	P
bf10	1	secondary_bubble19440_len3580_cov43_read147_maxK76_Bf_P	1047	1	456	P
bf10	1	secondary_bubble19440_len3580_cov43_read147_maxK76_Bf_P	1882	1	292	P
bf10	1	secondary_bubble19440_len3580_cov43_read147_maxK76_Bf_P	1988	1	70	P
bf10	1	secondary_bubble19440_len3580_cov43_read147_maxK76_Bf_P	2138	1	256	P
bf10	1	secondary_bubble19440_len3580_cov43_read147_maxK76_Bf_P	2515	1	326	P
bf10	1	secondary_bubble24588_len4762_cov44_read147_maxK76_Bf_P	3108	1	101	P
bf10	1	secondary_bubble25752_len2163_cov39_read147_maxK76_Bf_P	204	1	529	P
bf10	1	secondary_bubble30174_len11611_cov36_read147_maxK76_Bf_P	584	1	400	P
bf10	1	secondary_bubble31571_len3255_cov36_read147_maxK76_Bf_P	259	1	223	P
bf10	1	secondary_bubble32211_len2914_cov39_read147_maxK76_Bf_P	632	1	298	P
bf10	1	secondary_bubble34019_len1768_cov56_read147_maxK76_Bf_P	871	1	35	P
bf10	1	secondary_bubble40226_len18575_cov37_read147_maxK76_Bf_P	1484	1	95	P
bf10	1	secondary_bubble40802_len2599_cov44_read147_maxK76_Bf_P	468	1	84	P
bf10	1	secondary_bubble40802_len2599_cov44_read147_maxK76_Bf_P	474	1	14	P
bf10	1	secondary_bubble43993_len10377_cov37_read147_maxK76_Bf_P	9319	1	76	P
bf10	1	secondary_bubble44277_len1740_cov36_read147_maxK76_Bf_P	626	1	718	P
bf10	1	secondary_bubble44305_len1608_cov49_read147_maxK76_Bf_P	1096	1	541	P
bf10	1	secondary_bubble46016_len2267_cov63_read147_maxK76_Bf_P	525	1	217	P
bf10	1	secondary_bubble46182_len11977_cov38_read147_maxK76_Bf_P	9032	1	174	P
bf10	1	secondary_bubble50201_len5385_cov39_read147_maxK76_Bf_P	2818	1	84	P
bf10	1	secondary_bubble50201_len5385_cov39_read147_maxK76_Bf_P	2862	1	184	P
bf10	1	secondary_bubble53069_len6477_cov40_read147_maxK76_Bf_P	4838	1	158	P
bf10	1	secondary_bubble53069_len6477_cov40_read147_maxK76_Bf_P	4847	1	20	P
bf10	1	secondary_bubble53786_len12028_cov38_read147_maxK76_Bf_P	2586	1	59	P
bf10	1	secondary_bubble53786_len12028_cov38_read147_maxK76_Bf_P	2620	1	27	P
bf10	1	secondary_bubble53997_len9158_cov43_read147_maxK76_Bf_P	2842	1	480	P
bf10	1	secondary_bubble53997_len9158_cov43_read147_maxK76_Bf_P	4566	1	73	P
bf10	1	secondary_bubble53997_len9158_cov43_read147_maxK76_Bf_P	6170	1	150	P
bf10	1	secondary_bubble53997_len9158_cov43_read147_maxK76_Bf_P	6446	1	254	P
bf10	1	secondary_bubble53997_len9158_cov43_read147_maxK76_Bf_P	7789	1	365	P
bf10	1	secondary_bubble53997_len9158_cov43_read147_maxK76_Bf_P	8143	1	189	P
bf10	1	secondary_bubble58529_len5666_cov37_read147_maxK76_Bf_P	3707	1	153	P
bf10	1	secondary_bubble58529_len5666_cov37_read147_maxK76_Bf_P	3952	1	57	P
bf10	1	secondary_bubble59125_len3683_cov40_read147_maxK76_Bf_P	2373	1	258	P
bf10	1	secondary_bubble59574_len3607_cov38_read147_maxK76_Bf_P	3044	1	82	P
bf10	1	secondary_bubble63657_len4535_cov40_read147_maxK76_Bf_P	3555	1	6	P
bf10	2	secondary_bubble65256_len16143_cov38_read147_maxK76_Bf_P	14977;14978	2	295	P
bf11	1	primary_bubble10242_len515_cov45_read147_maxK76_Bf_P	343	1	82	P
bf11	2	primary_bubble11784_len10993_cov36_read147_maxK76_Bf_P	1684;1703	20	152	P
bf11	1	primary_bubble11921_len2339_cov40_read147_maxK76_Bf_P	756	1	78	P
bf11	2	primary_bubble13303_len10052_cov52_read147_maxK76_Bf_P	9806;9807	2	33	P
bf11	2	primary_bubble13495_len1317_cov31_read147_maxK76_Bf_P	856;863	8	171	P
bf11	1	primary_bubble15196_len2328_cov43_read147_maxK76_Bf_P	1217	1	464	P
bf11	1	primary_bubble15706_len4001_cov46_read147_maxK76_Bf_P	1591	1	213	P
bf11	1	primary_bubble17385_len18200_cov41_read147_maxK76_Bf_P	4974	1	50	P
bf11	2	primary_bubble24527_len3841_cov42_read147_maxK76_Bf_P	262;263	2	266	P
bf11	1	primary_bubble24922_len1660_cov43_read147_maxK76_Bf_P	1125	1	289	P
bf11	2	primary_bubble26706_len7203_cov37_read147_maxK76_Bf_P	6701;6703	3	149	P
bf11	2	primary_bubble26706_len7203_cov37_read147_maxK76_Bf_P	6855;6878	24	114	P
bf11	1	primary_bubble26904_len2179_cov61_read147_maxK76_Bf_P	299	1	165	P
bf11	1	primary_bubble26943_len4307_cov47_read147_maxK76_Bf_P	903	1	202	P
bf11	2	primary_bubble26953_len3274_cov41_read147_maxK76_Bf_P	1917;1927	11	963	P
bf11	1	primary_bubble26960_len3883_cov35_read147_maxK76_Bf_P	2044	1	145	P
bf11	1	primary_bubble27218_len3356_cov40_read147_maxK76_Bf_P	2173	1	343	P
bf11	1	primary_bubble27456_len3765_cov39_read147_maxK76_Bf_P	2844	1	364	P
bf11	1	primary_bubble30097_len1482_cov50_read147_maxK76_Bf_P	232	1	270	P
bf11	1	primary_bubble30558_len7684_cov38_read147_maxK76_Bf_P	5003	1	355	P
bf11	1	primary_bubble32692_len7747_cov50_read147_maxK76_Bf_P	1682	1	43	P
bf11	1	primary_bubble33824_len6060_cov35_read147_maxK76_Bf_P	2584	1	97	P
bf11	3	primary_bubble33867_len11123_cov40_read147_maxK76_Bf_P	4550;4554;4585	36	148	P
bf11	1	primary_bubble34498_len10676_cov39_read147_maxK76_Bf_P	6243	1	623	P
bf11	1	primary_bubble34716_len17134_cov40_read147_maxK76_Bf_P	2218	1	68	P
bf11	1	primary_bubble34961_len7000_cov42_read147_maxK76_Bf_P	4185	1	92	P
bf11	2	primary_bubble35602_len11231_cov47_read147_maxK76_Bf_P	6325;6336	12	217	P
bf11	1	primary_bubble35602_len11231_cov47_read147_maxK76_Bf_P	9108	1	151	P
bf11	1	primary_bubble35602_len11231_cov47_read147_maxK76_Bf_P	9154	1	115	P
bf11	1	primary_bubble35616_len875_cov61_read147_maxK76_Bf_P	270	1	96	P
bf11	1	primary_bubble37654_len1984_cov38_read147_maxK76_Bf_P	1067	1	387	P
bf11	1	primary_bubble38725_len8987_cov38_read147_maxK76_Bf_P	466	1	108	P
bf11	1	primary_bubble44177_len2463_cov36_read147_maxK76_Bf_P	2056	1	196	P
bf11	1	primary_bubble45858_len3586_cov51_read147_maxK76_Bf_P	2507	1	267	P
bf11	1	primary_bubble49528_len25170_cov37_read147_maxK76_Bf_P	1209	1	42	P
bf11	1	primary_bubble49528_len25170_cov37_read147_maxK76_Bf_P	2196	1	60	P
bf11	1	primary_bubble50238_len2624_cov41_read147_maxK76_Bf_P	1783	1	191	P
bf11	1	primary_bubble50976_len2195_cov36_read147_maxK76_Bf_P	678	1	89	P
bf11	1	primary_bubble51250_len3809_cov55_read147_maxK76_Bf_P	3456	1	200	P
bf11	1	primary_bubble54016_len7111_cov36_read147_maxK76_Bf_P	3042	1	45	P
bf11	1	primary_bubble54200_len18679_cov38_read147_maxK76_Bf_P	11969	1	221	P
bf11	1	primary_bubble54523_len10600_cov36_read147_maxK76_Bf_P	5963	1	90	P
bf11	1	primary_bubble55339_len9394_cov38_read147_maxK76_Bf_P	819	1	112	P
bf11	1	primary_bubble55448_len2236_cov41_read147_maxK76_Bf_P	877	1	72	P
bf11	1	primary_bubble56110_len6903_cov43_read147_maxK76_Bf_P	5600	1	109	P
bf11	1	primary_bubble56237_len4584_cov41_read147_maxK76_Bf_P	4180	1	45	P
bf11	1	primary_bubble57963_len1075_cov45_read147_maxK76_Bf_P	259	1	138	P
bf11	1	primary_bubble58035_len7789_cov38_read147_maxK76_Bf_P	1296	1	146	P
bf11	1	primary_bubble5842_len3874_cov37_read147_maxK76_Bf_P	2039	1	331	P
bf11	1	primary_bubble60884_len4457_cov40_read147_maxK76_Bf_P	1801	1	321	P
bf11	1	primary_bubble60884_len4457_cov40_read147_maxK76_Bf_P	1904	1	370	P
bf11	1	primary_bubble63411_len2641_cov65_read147_maxK76_Bf_P	770	1	223	P
bf11	2	primary_bubble63634_len14231_cov38_read147_maxK76_Bf_P	9177;9186	10	197	P
bf11	1	primary_bubble64186_len3914_cov45_read147_maxK76_Bf_P	3210	1	264	P
bf11	1	primary_bubble64466_len6249_cov35_read147_maxK76_Bf_P	2103	1	28	P
bf11	1	primary_bubble64967_len2115_cov33_read147_maxK76_Bf_P	345	1	69	P
bf11	3	primary_bubble9094_len6395_cov34_read147_maxK76_Bf_P	4236;4252;4279	44	72	P
bf11	1	primary_bubble9528_len836_cov50_read147_maxK76_Bf_P	593	1	253	P
bf11	1	primary_bubble9543_len1123_cov34_read147_maxK76_Bf_P	471	1	566	P
bf11	1	primary_bubble9543_len1123_cov34_read147_maxK76_Bf_P	750	1	353	P
bf11	1	secondary_bubble11748_len7509_cov40_read147_maxK76_Bf_P	692	1	267	P
bf11	1	secondary_bubble13134_len35714_cov38_read147_maxK76_Bf_P	14109	1	166	P
bf11	1	secondary_bubble14124_len4362_cov36_read147_maxK76_Bf_P	2373	1	42	P
bf11	1	secondary_bubble15632_len1081_cov36_read147_maxK76_Bf_P	473	1	189	P
bf11	1	secondary_bubble15632_len1081_cov36_read147_maxK76_Bf_P	685	1	150	P
bf11	1	secondary_bubble16355_len8414_cov37_read147_maxK76_Bf_P	1254	1	111	P
bf11	1	secondary_bubble16893_len1768_cov61_read147_maxK76_Bf_P	1124	1	297	P
bf11	1	secondary_bubble17378_len6535_cov39_read147_maxK76_Bf_P	3278	1	298	P
bf11	1	secondary_bubble20448_len5755_cov38_read147_maxK76_Bf_P	4905	1	215	P
bf11	1	secondary_bubble23557_len720_cov41_read147_maxK76_Bf_P	431	1	293	P
bf11	1	secondary_bubble24588_len4762_cov44_read147_maxK76_Bf_P	3108	1	101	P
bf11	1	secondary_bubble25752_len2163_cov39_read147_maxK76_Bf_P	204	1	529	P
bf11	1	secondary_bubble25764_len712_cov29_read147_maxK76_Bf_P	89	1	170	P
bf11	1	secondary_bubble27312_len5732_cov37_read147_maxK76_Bf_P	427	1	163	P
bf11	1	secondary_bubble30174_len11611_cov36_read147_maxK76_Bf_P	584	1	400	P
bf11	1	secondary_bubble31470_len6256_cov38_read147_maxK76_Bf_P	5945	1	100	P
bf11	1	secondary_bubble32684_len2303_cov51_read147_maxK76_Bf_P	924	1	324	P
bf11	1	secondary_bubble33122_len5840_cov39_read147_maxK76_Bf_P	4860	1	332	P
bf11	1	secondary_bubble34666_len17609_cov38_read147_maxK76_Bf_P	9970	1	140	P
bf11	1	secondary_bubble35526_len18920_cov38_read147_maxK76_Bf_P	17777	1	366	P
bf11	1	secondary_bubble36158_len11383_cov40_read147_maxK76_Bf_P	6810	1	485	P
bf11	1	secondary_bubble38186_len13796_cov39_read147_maxK76_Bf_P	10627	1	218	P
bf11	1	secondary_bubble39653_len21778_cov37_read147_maxK76_Bf_P	7831	1	36	P
bf11	1	secondary_bubble40226_len18575_cov37_read147_maxK76_Bf_P	1484	1	95	P
bf11	1	secondary_bubble40802_len2599_cov44_read147_maxK76_Bf_P	468	1	84	P
bf11	1	secondary_bubble40802_len2599_cov44_read147_maxK76_Bf_P	474	1	14	P
bf11	1	secondary_bubble46182_len11977_cov38_read147_maxK76_Bf_P	9032	1	174	P
bf11	1	secondary_bubble50201_len5385_cov39_read147_maxK76_Bf_P	2727	1	163	P
bf11	1	secondary_bubble50201_len5385_cov39_read147_maxK76_Bf_P	2818	1	84	P
bf11	1	secondary_bubble50201_len5385_cov39_read147_maxK76_Bf_P	2862	1	184	P
bf11	2	secondary_bubble53786_len12028_cov38_read147_maxK76_Bf_P	406;431	26	173	P
bf11	1	secondary_bubble53786_len12028_cov38_read147_maxK76_Bf_P	2586	1	59	P
bf11	1	secondary_bubble53786_len12028_cov38_read147_maxK76_Bf_P	2620	1	27	P
bf11	4	secondary_bubble55839_len4208_cov37_read147_maxK76_Bf_P	336;345;348;357	22	539	P
bf11	1	secondary_bubble56361_len1580_cov39_read147_maxK76_Bf_P	957	1	352	P
bf11	1	secondary_bubble57578_len8817_cov39_read147_maxK76_Bf_P	3742	1	110	P
bf11	1	secondary_bubble57715_len708_cov39_read147_maxK76_Bf_P	478	1	68	P
bf11	1	secondary_bubble57994_len13971_cov40_read147_maxK76_Bf_P	8513	1	77	P
bf11	2	secondary_bubble65687_len3269_cov62_read147_maxK76_Bf_P	808;831	24	80	P
bf11	1	secondary_bubble65687_len3269_cov62_read147_maxK76_Bf_P	1054	1	49	P
bf12	1	primary_bubble11921_len2339_cov40_read147_maxK76_Bf_P	756	1	78	P
bf12	1	primary_bubble13645_len988_cov45_read147_maxK76_Bf_P	546	1	188	P
bf12	1	primary_bubble15706_len4001_cov46_read147_maxK76_Bf_P	1591	1	213	P
bf12	2	primary_bubble17336_len7433_cov35_read147_maxK76_Bf_P	7219;7251	33	162	P
bf12	2	primary_bubble19633_len20716_cov39_read147_maxK76_Bf_P	5474;5475	2	6	P
bf12	1	primary_bubble22303_len5916_cov39_read147_maxK76_Bf_P	1998	1	102	P
bf12	2	primary_bubble24163_len2059_cov35_read147_maxK76_Bf_P	351;448	98	162	P
bf12	2	primary_bubble24163_len2059_cov35_read147_maxK76_Bf_P	586;588	3	179	P
bf12	1	primary_bubble24163_len2059_cov35_read147_maxK76_Bf_P	744	1	139	P
bf12	1	primary_bubble24163_len2059_cov35_read147_maxK76_Bf_P	1015	1	28	P
bf12	1	primary_bubble24775_len10478_cov43_read147_maxK76_Bf_P	4661	1	113	P
bf12	1	primary_bubble24775_len10478_cov43_read147_maxK76_Bf_P	6958	1	215	P
bf12	1	primary_bubble25048_len25593_cov40_read147_maxK76_Bf_P	21362	1	145	P
bf12	2	primary_bubble26706_len7203_cov37_read147_maxK76_Bf_P	6701;6703	3	149	P
bf12	2	primary_bubble26706_len7203_cov37_read147_maxK76_Bf_P	6855;6878	24	114	P
bf12	1	primary_bubble26751_len3425_cov32_read147_maxK76_Bf_P	2545	1	125	P
bf12	2	primary_bubble26953_len3274_cov41_read147_maxK76_Bf_P	1917;1927	11	963	P
bf12	1	primary_bubble26960_len3883_cov35_read147_maxK76_Bf_P	2044	1	145	P
bf12	1	primary_bubble28434_len878_cov39_read147_maxK76_Bf_P	235	1	267	P
bf12	1	primary_bubble31902_len15015_cov38_read147_maxK76_Bf_P	14501	1	106	P
bf12	1	primary_bubble34961_len7000_cov42_read147_maxK76_Bf_P	4185	1	92	P
bf12	1	primary_bubble38230_len2203_cov37_read147_maxK76_Bf_P	217	1	598	P
bf12	1	primary_bubble38230_len2203_cov37_read147_maxK76_Bf_P	1150	1	193	P
bf12	1	primary_bubble38887_len1028_cov31_read147_maxK76_Bf_P	597	1	160	P
bf12	1	primary_bubble40250_len1803_cov38_read147_maxK76_Bf_P	908	1	80	P
bf12	1	primary_bubble40311_len4513_cov41_read147_maxK76_Bf_P	3566	1	126	P
bf12	1	primary_bubble42462_len6386_cov40_read147_maxK76_Bf_P	4751	1	276	P
bf12	1	primary_bubble43063_len2093_cov52_read147_maxK76_Bf_P	444	1	87	P
bf12	2	primary_bubble43525_len2978_cov49_read147_maxK76_Bf_P	2549;2676	128	161	P
bf12	1	primary_bubble46740_len2473_cov33_read147_maxK76_Bf_P	2322	1	269	P
bf12	1	primary_bubble47269_len12237_cov43_read147_maxK76_Bf_P	2588	1	34	P
bf12	1	primary_bubble49042_len3950_cov33_read147_maxK76_Bf_P	1171	1	122	P
bf12	1	primary_bubble50238_len2624_cov41_read147_maxK76_Bf_P	1783	1	191	P
bf12	1	primary_bubble50976_len2195_cov36_read147_maxK76_Bf_P	678	1	89	P
bf12	1	primary_bubble51750_len4215_cov37_read147_maxK76_Bf_P	251	1	209	P
bf12	1	primary_bubble51750_len4215_cov37_read147_maxK76_Bf_P	373	1	18	P
bf12	1	primary_bubble51750_len4215_cov37_read147_maxK76_Bf_P	1860	1	1174	P
bf12	1	primary_bubble52210_len9226_cov39_read147_maxK76_Bf_P	8947	1	156	P
bf12	2	primary_bubble53900_len10006_cov42_read147_maxK76_Bf_P	3513;3518	6	149	P
bf12	1	primary_bubble54016_len7111_cov36_read147_maxK76_Bf_P	3042	1	45	P
bf12	1	primary_bubble54200_len18679_cov38_read147_maxK76_Bf_P	11969	1	221	P
bf12	1	primary_bubble54523_len10600_cov36_read147_maxK76_Bf_P	5963	1	90	P
bf12	1	primary_bubble55339_len9394_cov38_read147_maxK76_Bf_P	819	1	112	P
bf12	1	primary_bubble55448_len2236_cov41_read147_maxK76_Bf_P	877	1	72	P
bf12	1	primary_bubble56110_len6903_cov43_read147_maxK76_Bf_P	5600	1	109	P
bf12	1	primary_bubble56237_len4584_cov41_read147_maxK76_Bf_P	4180	1	45	P
bf12	2	primary_bubble5842_len3874_cov37_read147_maxK76_Bf_P	1815;2039	225	606	P
bf12	1	primary_bubble58637_len5295_cov44_read147_maxK76_Bf_P	2469	1	117	P
bf12	1	primary_bubble59551_len660_cov53_read147_maxK76_Bf_P	277	1	113	P
bf12	2	primary_bubble62741_len7025_cov33_read147_maxK76_Bf_P	960;963	4	105	P
bf12	1	primary_bubble64466_len6249_cov35_read147_maxK76_Bf_P	2103	1	28	P
bf12	1	primary_bubble875_len9686_cov37_read147_maxK76_Bf_P	1406	1	279	P
bf12	1	primary_bubble8761_len4560_cov34_read147_maxK76_Bf_P	1567	1	30	P
bf12	1	primary_bubble8992_len7820_cov37_read147_maxK76_Bf_P	4816	1	194	P
bf12	1	secondary_bubble13134_len35714_cov38_read147_maxK76_Bf_P	14109	1	166	P
bf12	1	secondary_bubble13683_len17347_cov36_read147_maxK76_Bf_P	1363	1	433	P
bf12	1	secondary_bubble17378_len6535_cov39_read147_maxK76_Bf_P	3278	1	298	P
bf12	2	secondary_bubble21525_len7368_cov37_read147_maxK76_Bf_P	1102;1103	2	310	P
bf12	1	secondary_bubble21526_len1407_cov65_read147_maxK76_Bf_P	940	1	141	P
bf12	1	secondary_bubble24588_len4762_cov44_read147_maxK76_Bf_P	3108	1	101	P
bf12	1	secondary_bubble26128_len1078_cov62_read147_maxK76_Bf_P	403	1	369	P
bf12	2	secondary_bubble26128_len1078_cov62_read147_maxK76_Bf_P	915;917	3	204	P
bf12	1	secondary_bubble27312_len5732_cov37_read147_maxK76_Bf_P	427	1	163	P
bf12	1	secondary_bubble30174_len11611_cov36_read147_maxK76_Bf_P	584	1	400	P
bf12	1	secondary_bubble31470_len6256_cov38_read147_maxK76_Bf_P	5945	1	100	P
bf12	1	secondary_bubble31533_len25805_cov39_read147_maxK76_Bf_P	18417	1	412	P
bf12	2	secondary_bubble31555_len6274_cov41_read147_maxK76_Bf_P	4338;4358	21	141	P
bf12	1	secondary_bubble31571_len3255_cov36_read147_maxK76_Bf_P	259	1	223	P
bf12	1	secondary_bubble32211_len2914_cov39_read147_maxK76_Bf_P	632	1	298	P
bf12	1	secondary_bubble33122_len5840_cov39_read147_maxK76_Bf_P	4860	1	332	P
bf12	1	secondary_bubble36158_len11383_cov40_read147_maxK76_Bf_P	6810	1	485	P
bf12	1	secondary_bubble38186_len13796_cov39_read147_maxK76_Bf_P	10627	1	218	P
bf12	1	secondary_bubble38452_len5075_cov46_read147_maxK76_Bf_P	1671	1	28	P
bf12	2	secondary_bubble38452_len5075_cov46_read147_maxK76_Bf_P	2940;3054	115	201	P
bf12	1	secondary_bubble38452_len5075_cov46_read147_maxK76_Bf_P	3096	1	52	P
bf12	1	secondary_bubble38926_len2656_cov54_read147_maxK76_Bf_P	1408	1	193	P
bf12	2	secondary_bubble38926_len2656_cov54_read147_maxK76_Bf_P	1601;1616	16	91	P
bf12	1	secondary_bubble38926_len2656_cov54_read147_maxK76_Bf_P	1691	1	60	P
bf12	1	secondary_bubble38926_len2656_cov54_read147_maxK76_Bf_P	1740	1	38	P
bf12	1	secondary_bubble39653_len21778_cov37_read147_maxK76_Bf_P	7831	1	36	P
bf12	1	secondary_bubble40226_len18575_cov37_read147_maxK76_Bf_P	1484	1	95	P
bf12	1	secondary_bubble40802_len2599_cov44_read147_maxK76_Bf_P	468	1	84	P
bf12	1	secondary_bubble40802_len2599_cov44_read147_maxK76_Bf_P	474	1	14	P
bf12	1	secondary_bubble41789_len20528_cov37_read147_maxK76_Bf_P	20223	1	213	P
bf12	1	secondary_bubble41829_len1238_cov33_read147_maxK76_Bf_P	303	1	78	P
bf12	1	secondary_bubble4386_len1062_cov30_read147_maxK76_Bf_P	494	1	651	P
bf12	1	secondary_bubble43993_len10377_cov37_read147_maxK76_Bf_P	9319	1	76	P
bf12	1	secondary_bubble44277_len1740_cov36_read147_maxK76_Bf_P	626	1	718	P
bf12	1	secondary_bubble46182_len11977_cov38_read147_maxK76_Bf_P	9032	1	174	P
bf12	1	secondary_bubble51682_len1033_cov37_read147_maxK76_Bf_P	772	1	158	P
bf12	1	secondary_bubble53786_len12028_cov38_read147_maxK76_Bf_P	2586	1	59	P
bf12	1	secondary_bubble53786_len12028_cov38_read147_maxK76_Bf_P	2620	1	27	P
bf12	3	secondary_bubble56901_len4475_cov36_read147_maxK76_Bf_P	3425;3433;3444	20	160	P
bf12	1	secondary_bubble57578_len8817_cov39_read147_maxK76_Bf_P	3742	1	110	P
bf12	1	secondary_bubble57963_len1075_cov40_read147_maxK76_Bf_P	338	1	98	P
bf12	1	secondary_bubble63657_len4535_cov40_read147_maxK76_Bf_P	3555	1	6	P
bf13	2	primary_bubble11784_len10993_cov36_read147_maxK76_Bf_P	1684;1703	20	152	P
bf13	2	primary_bubble13495_len1317_cov31_read147_maxK76_Bf_P	856;863	8	171	P
bf13	1	primary_bubble14823_len741_cov41_read147_maxK76_Bf_P	424	1	264	P
bf13	1	primary_bubble1704_len3827_cov42_read147_maxK76_Bf_P	3191	1	877	P
bf13	1	primary_bubble17385_len18200_cov41_read147_maxK76_Bf_P	4974	1	50	P
bf13	1	primary_bubble17901_len2171_cov63_read147_maxK76_Bf_P	1628	1	274	P
bf13	1	primary_bubble18043_len1215_cov32_read147_maxK76_Bf_P	385	1	220	P
bf13	2	primary_bubble19098_len42191_cov37_read147_maxK76_Bf_P	505;539	35	496	P
bf13	1	primary_bubble19098_len42191_cov37_read147_maxK76_Bf_P	8105	1	1863	P
bf13	1	primary_bubble19098_len42191_cov37_read147_maxK76_Bf_P	21630	1	104	P
bf13	2	primary_bubble2272_len3982_cov40_read147_maxK76_Bf_P	3177;3191	15	192	P
bf13	1	primary_bubble24514_len14218_cov38_read147_maxK76_Bf_P	1508	1	391	P
bf13	2	primary_bubble24527_len3841_cov42_read147_maxK76_Bf_P	262;263	2	266	P
bf13	1	primary_bubble26751_len3425_cov32_read147_maxK76_Bf_P	2545	1	125	P
bf13	1	primary_bubble26904_len2179_cov61_read147_maxK76_Bf_P	299	1	165	P
bf13	2	primary_bubble26943_len4307_cov47_read147_maxK76_Bf_P	861;903	43	256	P
bf13	2	primary_bubble26953_len3274_cov41_read147_maxK76_Bf_P	1917;1927	11	963	P
bf13	1	primary_bubble27703_len1416_cov52_read147_maxK76_Bf_P	1113	1	304	P
bf13	1	primary_bubble28184_len1044_cov43_read147_maxK76_Bf_P	254	1	179	P
bf13	1	primary_bubble28184_len1044_cov43_read147_maxK76_Bf_P	459	1	89	P
bf13	2	primary_bubble30566_len3533_cov53_read147_maxK76_Bf_P	450;451	2	181	P
bf13	1	primary_bubble32684_len2347_cov61_read147_maxK76_Bf_P	828	1	174	P
bf13	1	primary_bubble34498_len10676_cov39_read147_maxK76_Bf_P	6243	1	623	P
bf13	1	primary_bubble34629_len5930_cov38_read147_maxK76_Bf_P	4232	1	95	P
bf13	1	primary_bubble34716_len17134_cov40_read147_maxK76_Bf_P	2218	1	68	P
bf13	2	primary_bubble35602_len11231_cov47_read147_maxK76_Bf_P	6325;6336	12	217	P
bf13	1	primary_bubble37030_len48935_cov38_read147_maxK76_Bf_P	21497	1	27	P
bf13	2	primary_bubble37491_len1076_cov35_read147_maxK76_Bf_P	429;458	30	77	P
bf13	2	primary_bubble38044_len1002_cov39_read147_maxK76_Bf_P	603;632	30	140	P
bf13	2	primary_bubble38070_len5558_cov33_read147_maxK76_Bf_P	4167;4232	66	168	P
bf13	2	primary_bubble38070_len5558_cov33_read147_maxK76_Bf_P	4453;4468	16	184	P
bf13	1	primary_bubble38374_len23699_cov38_read147_maxK76_Bf_P	21594	1	187	P
bf13	1	primary_bubble43063_len2093_cov52_read147_maxK76_Bf_P	444	1	87	P
bf13	1	primary_bubble44177_len2463_cov36_read147_maxK76_Bf_P	2056	1	196	P
bf13	1	primary_bubble44335_len14791_cov46_read147_maxK76_Bf_P	767	1	69	P
bf13	1	primary_bubble44335_len14791_cov46_read147_maxK76_Bf_P	929	1	177	P
bf13	1	primary_bubble44335_len14791_cov46_read147_maxK76_Bf_P	1088	1	13	P
bf13	1	primary_bubble44335_len14791_cov46_read147_maxK76_Bf_P	1289	1	100	P
bf13	1	primary_bubble46740_len2473_cov33_read147_maxK76_Bf_P	2322	1	269	P
bf13	1	primary_bubble47811_len853_cov39_read147_maxK76_Bf_P	486	1	185	P
bf13	1	primary_bubble47811_len853_cov39_read147_maxK76_Bf_P	634	1	105	P
bf13	1	primary_bubble52210_len9226_cov39_read147_maxK76_Bf_P	8947	1	156	P
bf13	1	primary_bubble54354_len3578_cov48_read147_maxK76_Bf_P	3022	1	223	P
bf13	1	primary_bubble55448_len2236_cov41_read147_maxK76_Bf_P	877	1	72	P
bf13	1	primary_bubble56919_len8262_cov39_read147_maxK76_Bf_P	4657	1	260	P
bf13	1	primary_bubble58050_len6317_cov36_read147_maxK76_Bf_P	4715	1	124	P
bf13	2	primary_bubble63634_len14231_cov38_read147_maxK76_Bf_P	9177;9186	10	197	P
bf13	2	primary_bubble64436_len7861_cov50_read147_maxK76_Bf_P	1822;1842	21	201	P
bf13	1	primary_bubble64447_len21437_cov34_read147_maxK76_Bf_P	3690	1	81	P
bf13	1	primary_bubble64466_len6249_cov35_read147_maxK76_Bf_P	2103	1	28	P
bf13	2	primary_bubble7602_len11187_cov36_read147_maxK76_Bf_P	1861;1880	20	613	P
bf13	1	secondary_bubble11921_len2231_cov40_read147_maxK76_Bf_P	1227	1	97	P
bf13	1	secondary_bubble15632_len1081_cov36_read147_maxK76_Bf_P	473	1	189	P
bf13	1	secondary_bubble15632_len1081_cov36_read147_maxK76_Bf_P	685	1	150	P
bf13	2	secondary_bubble17403_len14395_cov39_read147_maxK76_Bf_P	2195;2205	11	103	P
bf13	1	secondary_bubble19022_len13030_cov39_read147_maxK76_Bf_P	8518	1	493	P
bf13	1	secondary_bubble19440_len3580_cov43_read147_maxK76_Bf_P	434	1	222	P
bf13	1	secondary_bubble19440_len3580_cov43_read147_maxK76_Bf_P	1882	1	292	P
bf13	1	secondary_bubble19440_len3580_cov43_read147_maxK76_Bf_P	1988	1	70	P
bf13	1	secondary_bubble19440_len3580_cov43_read147_maxK76_Bf_P	2138	1	256	P
bf13	1	secondary_bubble19440_len3580_cov43_read147_maxK76_Bf_P	2515	1	326	P
bf13	1	secondary_bubble23437_len5088_cov38_read147_maxK76_Bf_P	4124	1	116	P
bf13	1	secondary_bubble23557_len720_cov41_read147_maxK76_Bf_P	431	1	293	P
bf13	2	secondary_bubble26070_len745_cov63_read147_maxK76_Bf_P	337;338	2	370	P
bf13	1	secondary_bubble27312_len5732_cov37_read147_maxK76_Bf_P	427	1	163	P
bf13	1	secondary_bubble30156_len1048_cov32_read147_maxK76_Bf_P	518	1	120	P
bf13	1	secondary_bubble30156_len1048_cov32_read147_maxK76_Bf_P	694	1	123	P
bf13	2	secondary_bubble31555_len6274_cov41_read147_maxK76_Bf_P	4338;4358	21	141	P
bf13	1	secondary_bubble31571_len3255_cov36_read147_maxK76_Bf_P	259	1	223	P
bf13	1	secondary_bubble32211_len2914_cov39_read147_maxK76_Bf_P	632	1	298	P
bf13	1	secondary_bubble33122_len5840_cov39_read147_maxK76_Bf_P	4860	1	332	P
bf13	1	secondary_bubble34666_len17609_cov38_read147_maxK76_Bf_P	9970	1	140	P
bf13	2	secondary_bubble42126_len9858_cov39_read147_maxK76_Bf_P	4200;4293	94	148	P
bf13	1	secondary_bubble42126_len9858_cov39_read147_maxK76_Bf_P	4438	1	89	P
bf13	1	secondary_bubble42126_len9858_cov39_read147_maxK76_Bf_P	5192	1	77	P
bf13	1	secondary_bubble42126_len9858_cov39_read147_maxK76_Bf_P	5210	1	83	P
bf13	1	secondary_bubble42126_len9858_cov39_read147_maxK76_Bf_P	5509	1	39	P
bf13	2	secondary_bubble42868_len3069_cov56_read147_maxK76_Bf_P	732;742	11	174	P
bf13	2	secondary_bubble42868_len3069_cov56_read147_maxK76_Bf_P	1434;1487	54	213	P
bf13	1	secondary_bubble42868_len3069_cov56_read147_maxK76_Bf_P	1824	1	118	P
bf13	1	secondary_bubble44305_len1608_cov49_read147_maxK76_Bf_P	1096	1	541	P
bf13	1	secondary_bubble47965_len1565_cov45_read147_maxK76_Bf_P	1054	1	137	P
bf13	1	secondary_bubble48724_len4034_cov51_read147_maxK76_Bf_P	970	1	149	P
bf13	2	secondary_bubble49693_len5288_cov38_read147_maxK76_Bf_P	5027;5048	22	371	P
bf13	1	secondary_bubble50201_len5385_cov39_read147_maxK76_Bf_P	2727	1	163	P
bf13	1	secondary_bubble50201_len5385_cov39_read147_maxK76_Bf_P	2818	1	84	P
bf13	1	secondary_bubble50201_len5385_cov39_read147_maxK76_Bf_P	2862	1	184	P
bf13	1	secondary_bubble52020_len7781_cov37_read147_maxK76_Bf_P	5603	1	226	P
bf13	1	secondary_bubble54981_len7839_cov42_read147_maxK76_Bf_P	6537	1	291	P
bf13	1	secondary_bubble57578_len8817_cov39_read147_maxK76_Bf_P	3742	1	110	P
bf13	1	secondary_bubble57994_len13971_cov40_read147_maxK76_Bf_P	8513	1	77	P
bf13	1	secondary_bubble59125_len3683_cov40_read147_maxK76_Bf_P	2373	1	258	P
bf13	2	secondary_bubble62744_len4687_cov32_read147_maxK76_Bf_P	1781;1785	5	33	P
bf13	1	secondary_bubble63657_len4535_cov40_read147_maxK76_Bf_P	3555	1	6	P
bf13	1	secondary_bubble7480_len11883_cov42_read147_maxK76_Bf_P	7638	1	424	P
bf14	2	primary_bubble13495_len1317_cov31_read147_maxK76_Bf_P	856;863	8	171	P
bf14	2	primary_bubble17336_len7433_cov35_read147_maxK76_Bf_P	7219;7251	33	162	P
bf14	2	primary_bubble19633_len20716_cov39_read147_maxK76_Bf_P	5474;5475	2	6	P
bf14	1	primary_bubble19649_len18306_cov47_read147_maxK76_Bf_P	15556	1	99	P
bf14	1	primary_bubble21473_len3195_cov39_read147_maxK76_Bf_P	884	1	173	P
bf14	1	primary_bubble22303_len5916_cov39_read147_maxK76_Bf_P	624	1	352	P
bf14	1	primary_bubble22303_len5916_cov39_read147_maxK76_Bf_P	1998	1	102	P
bf14	2	primary_bubble2272_len3982_cov40_read147_maxK76_Bf_P	3177;3191	15	192	P
bf14	1	primary_bubble25048_len25593_cov40_read147_maxK76_Bf_P	21362	1	145	P
bf14	2	primary_bubble26706_len7203_cov37_read147_maxK76_Bf_P	6701;6703	3	149	P
bf14	2	primary_bubble26706_len7203_cov37_read147_maxK76_Bf_P	6855;6878	24	114	P
bf14	1	primary_bubble26943_len4307_cov47_read147_maxK76_Bf_P	903	1	202	P
bf14	1	primary_bubble26953_len3274_cov41_read147_maxK76_Bf_P	1927	1	38	P
bf14	1	primary_bubble28434_len878_cov39_read147_maxK76_Bf_P	235	1	267	P
bf14	2	primary_bubble28484_len4390_cov39_read147_maxK76_Bf_P	1206;1215	10	438	P
bf14	1	primary_bubble30962_len8022_cov37_read147_maxK76_Bf_P	680	1	356	P
bf14	1	primary_bubble31902_len15015_cov38_read147_maxK76_Bf_P	14501	1	106	P
bf14	1	primary_bubble32692_len7747_cov50_read147_maxK76_Bf_P	1682	1	43	P
bf14	1	primary_bubble33230_len4278_cov39_read147_maxK76_Bf_P	2285	1	146	P
bf14	2	primary_bubble33230_len4278_cov39_read147_maxK76_Bf_P	3647;3715	69	474	P
bf14	1	primary_bubble33482_len7770_cov38_read147_maxK76_Bf_P	6533	1	86	P
bf14	1	primary_bubble34716_len17134_cov40_read147_maxK76_Bf_P	2218	1	68	P
bf14	1	primary_bubble34961_len7000_cov42_read147_maxK76_Bf_P	4185	1	92	P
bf14	1	primary_bubble38044_len1002_cov39_read147_maxK76_Bf_P	603	1	113	P
bf14	1	primary_bubble38374_len23699_cov38_read147_maxK76_Bf_P	21594	1	187	P
bf14	1	primary_bubble39406_len2535_cov40_read147_maxK76_Bf_P	81	1	9	P
bf14	1	primary_bubble39406_len2535_cov40_read147_maxK76_Bf_P	451	1	64	P
bf14	1	primary_bubble39406_len2535_cov40_read147_maxK76_Bf_P	553	1	44	P
bf14	1	primary_bubble39406_len2535_cov40_read147_maxK76_Bf_P	1797	1	70	P
bf14	1	primary_bubble39406_len2535_cov40_read147_maxK76_Bf_P	1972	1	73	P
bf14	1	primary_bubble40311_len4513_cov41_read147_maxK76_Bf_P	3566	1	126	P
bf14	1	primary_bubble43063_len2093_cov52_read147_maxK76_Bf_P	444	1	87	P
bf14	2	primary_bubble43525_len2978_cov49_read147_maxK76_Bf_P	2549;2676	128	161	P
bf14	1	primary_bubble45858_len3586_cov51_read147_maxK76_Bf_P	2507	1	267	P
bf14	1	primary_bubble46740_len2473_cov33_read147_maxK76_Bf_P	2322	1	269	P
bf14	1	primary_bubble47269_len12237_cov43_read147_maxK76_Bf_P	2588	1	34	P
bf14	2	primary_bubble51217_len19379_cov38_read147_maxK76_Bf_P	1037;1038	2	101	P
bf14	1	primary_bubble52210_len9226_cov39_read147_maxK76_Bf_P	8947	1	156	P
bf14	3	primary_bubble53900_len10006_cov42_read147_maxK76_Bf_P	3488;3513;3518	31	186	P
bf14	1	primary_bubble54200_len18679_cov38_read147_maxK76_Bf_P	11969	1	221	P
bf14	1	primary_bubble54354_len3578_cov48_read147_maxK76_Bf_P	3022	1	223	P
bf14	1	primary_bubble54523_len10600_cov36_read147_maxK76_Bf_P	5963	1	90	P
bf14	1	primary_bubble55339_len9394_cov38_read147_maxK76_Bf_P	819	1	112	P
bf14	1	primary_bubble56237_len4584_cov41_read147_maxK76_Bf_P	4180	1	45	P
bf14	3	primary_bubble57158_len685_cov63_read147_maxK76_Bf_P	260;466;490	231	534	P
bf14	1	primary_bubble58637_len5295_cov44_read147_maxK76_Bf_P	2469	1	117	P
bf14	1	primary_bubble59551_len660_cov53_read147_maxK76_Bf_P	277	1	113	P
bf14	1	primary_bubble61004_len5316_cov52_read147_maxK76_Bf_P	1375	1	192	P
bf14	1	primary_bubble61785_len6424_cov35_read147_maxK76_Bf_P	1087	1	458	P
bf14	1	primary_bubble61785_len6424_cov35_read147_maxK76_Bf_P	1290	1	66	P
bf14	1	primary_bubble61785_len6424_cov35_read147_maxK76_Bf_P	4194	1	344	P
bf14	1	primary_bubble61785_len6424_cov35_read147_maxK76_Bf_P	4498	1	73	P
bf14	1	primary_bubble61785_len6424_cov35_read147_maxK76_Bf_P	4865	1	49	P
bf14	1	primary_bubble61785_len6424_cov35_read147_maxK76_Bf_P	5853	1	197	P
bf14	2	primary_bubble64436_len7861_cov50_read147_maxK76_Bf_P	1822;1842	21	201	P
bf14	2	primary_bubble64967_len2115_cov33_read147_maxK76_Bf_P	363;367	5	101	P
bf14	1	secondary_bubble11921_len2231_cov40_read147_maxK76_Bf_P	1227	1	97	P
bf14	1	secondary_bubble13134_len35714_cov38_read147_maxK76_Bf_P	14109	1	166	P
bf14	1	secondary_bubble15938_len7956_cov51_read147_maxK76_Bf_P	3166	1	130	P
bf14	1	secondary_bubble17378_len6535_cov39_read147_maxK76_Bf_P	3278	1	298	P
bf14	2	secondary_bubble17403_len14395_cov39_read147_maxK76_Bf_P	2195;2205	11	103	P
bf14	1	secondary_bubble19022_len13030_cov39_read147_maxK76_Bf_P	8518	1	493	P
bf14	1	secondary_bubble19440_len3580_cov43_read147_maxK76_Bf_P	434	1	222	P
bf14	1	secondary_bubble19440_len3580_cov43_read147_maxK76_Bf_P	1047	1	456	P
bf14	1	secondary_bubble19440_len3580_cov43_read147_maxK76_Bf_P	1882	1	292	P
bf14	1	secondary_bubble19440_len3580_cov43_read147_maxK76_Bf_P	1988	1	70	P
bf14	1	secondary_bubble19440_len3580_cov43_read147_maxK76_Bf_P	2138	1	256	P
bf14	1	secondary_bubble19440_len3580_cov43_read147_maxK76_Bf_P	2515	1	326	P
bf14	1	secondary_bubble21526_len1407_cov65_read147_maxK76_Bf_P	940	1	141	P
bf14	1	secondary_bubble23557_len720_cov41_read147_maxK76_Bf_P	431	1	293	P
bf14	1	secondary_bubble24588_len4762_cov44_read147_maxK76_Bf_P	3108	1	101	P
bf14	1	secondary_bubble25080_len1053_cov40_read147_maxK76_Bf_P	320	1	288	P
bf14	1	secondary_bubble25080_len1053_cov40_read147_maxK76_Bf_P	485	1	36	P
bf14	2	secondary_bubble26070_len745_cov63_read147_maxK76_Bf_P	337;338	2	370	P
bf14	1	secondary_bubble31470_len6256_cov38_read147_maxK76_Bf_P	5945	1	100	P
bf14	1	secondary_bubble31571_len3255_cov36_read147_maxK76_Bf_P	259	1	223	P
bf14	1	secondary_bubble32211_len2914_cov39_read147_maxK76_Bf_P	632	1	298	P
bf14	1	secondary_bubble33122_len5840_cov39_read147_maxK76_Bf_P	4860	1	332	P
bf14	2	secondary_bubble34694_len23273_cov38_read147_maxK76_Bf_P	6516;6523	8	68	P
bf14	1	secondary_bubble40226_len18575_cov37_read147_maxK76_Bf_P	1484	1	95	P
bf14	1	secondary_bubble40802_len2599_cov44_read147_maxK76_Bf_P	468	1	84	P
bf14	1	secondary_bubble40802_len2599_cov44_read147_maxK76_Bf_P	474	1	14	P
bf14	1	secondary_bubble43993_len10377_cov37_read147_maxK76_Bf_P	9319	1	76	P
bf14	1	secondary_bubble44305_len1608_cov49_read147_maxK76_Bf_P	1096	1	541	P
bf14	1	secondary_bubble46182_len11977_cov38_read147_maxK76_Bf_P	9032	1	174	P
bf14	1	secondary_bubble47965_len1565_cov45_read147_maxK76_Bf_P	1054	1	137	P
bf14	1	secondary_bubble48808_len2823_cov40_read147_maxK76_Bf_P	733	1	114	P
bf14	2	secondary_bubble49693_len5288_cov38_read147_maxK76_Bf_P	5027;5048	22	371	P
bf14	1	secondary_bubble50201_len5385_cov39_read147_maxK76_Bf_P	2727	1	163	P
bf14	1	secondary_bubble50201_len5385_cov39_read147_maxK76_Bf_P	2818	1	84	P
bf14	1	secondary_bubble50201_len5385_cov39_read147_maxK76_Bf_P	2862	1	184	P
bf14	1	secondary_bubble52020_len7781_cov37_read147_maxK76_Bf_P	5603	1	226	P
bf14	1	secondary_bubble54981_len7839_cov42_read147_maxK76_Bf_P	6537	1	291	P
bf14	1	secondary_bubble59125_len3683_cov40_read147_maxK76_Bf_P	2373	1	258	P
bf14	1	secondary_bubble63657_len4535_cov40_read147_maxK76_Bf_P	3555	1	6	P
bf14	2	secondary_bubble65256_len16143_cov38_read147_maxK76_Bf_P	14977;14978	2	295	P
bf15	2	primary_bubble13303_len10052_cov52_read147_maxK76_Bf_P	9806;9807	2	33	P
bf15	1	primary_bubble13303_len10052_cov52_read147_maxK76_Bf_P	9904	1	6	P
bf15	1	primary_bubble17385_len18200_cov41_read147_maxK76_Bf_P	4974	1	50	P
bf15	1	primary_bubble18043_len1215_cov32_read147_maxK76_Bf_P	385	1	220	P
bf15	1	primary_bubble20290_len7967_cov40_read147_maxK76_Bf_P	890	1	615	P
bf15	1	primary_bubble21473_len3195_cov39_read147_maxK76_Bf_P	884	1	173	P
bf15	2	primary_bubble2272_len3982_cov40_read147_maxK76_Bf_P	3177;3191	15	192	P
bf15	1	primary_bubble24514_len14218_cov38_read147_maxK76_Bf_P	1508	1	391	P
bf15	1	primary_bubble24775_len10478_cov43_read147_maxK76_Bf_P	4661	1	113	P
bf15	1	primary_bubble24775_len10478_cov43_read147_maxK76_Bf_P	6958	1	215	P
bf15	2	primary_bubble26706_len7203_cov37_read147_maxK76_Bf_P	6701;6703	3	149	P
bf15	2	primary_bubble26706_len7203_cov37_read147_maxK76_Bf_P	6855;6878	24	114	P
bf15	1	primary_bubble26751_len3425_cov32_read147_maxK76_Bf_P	2402	1	333	P
bf15	1	primary_bubble26751_len3425_cov32_read147_maxK76_Bf_P	2545	1	125	P
bf15	1	primary_bubble26904_len2179_cov61_read147_maxK76_Bf_P	299	1	165	P
bf15	2	primary_bubble26953_len3274_cov41_read147_maxK76_Bf_P	1917;1927	11	963	P
bf15	1	primary_bubble33482_len7770_cov38_read147_maxK76_Bf_P	6533	1	86	P
bf15	1	primary_bubble34498_len10676_cov39_read147_maxK76_Bf_P	6243	1	623	P
bf15	1	primary_bubble34716_len17134_cov40_read147_maxK76_Bf_P	2218	1	68	P
bf15	1	primary_bubble35616_len875_cov61_read147_maxK76_Bf_P	270	1	96	P
bf15	1	primary_bubble39406_len2535_cov40_read147_maxK76_Bf_P	81	1	9	P
bf15	1	primary_bubble39406_len2535_cov40_read147_maxK76_Bf_P	451	1	64	P
bf15	1	primary_bubble39406_len2535_cov40_read147_maxK76_Bf_P	553	1	44	P
bf15	1	primary_bubble39406_len2535_cov40_read147_maxK76_Bf_P	1797	1	70	P
bf15	1	primary_bubble39406_len2535_cov40_read147_maxK76_Bf_P	1972	1	73	P
bf15	1	primary_bubble40250_len1803_cov38_read147_maxK76_Bf_P	908	1	80	P
bf15	1	primary_bubble42147_len48333_cov38_read147_maxK76_Bf_P	20176	1	309	P
bf15	1	primary_bubble44177_len2463_cov36_read147_maxK76_Bf_P	2056	1	196	P
bf15	1	primary_bubble46740_len2473_cov33_read147_maxK76_Bf_P	2322	1	269	P
bf15	2	primary_bubble49691_len3796_cov53_read147_maxK76_Bf_P	1292;1302	11	88	P
bf15	1	primary_bubble50238_len2624_cov41_read147_maxK76_Bf_P	1783	1	191	P
bf15	1	primary_bubble52210_len9226_cov39_read147_maxK76_Bf_P	8947	1	156	P
bf15	1	primary_bubble54016_len7111_cov36_read147_maxK76_Bf_P	3042	1	45	P
bf15	1	primary_bubble54200_len18679_cov38_read147_maxK76_Bf_P	11969	1	221	P
bf15	1	primary_bubble54523_len10600_cov36_read147_maxK76_Bf_P	5963	1	90	P
bf15	1	primary_bubble55339_len9394_cov38_read147_maxK76_Bf_P	819	1	112	P
bf15	1	primary_bubble56237_len4584_cov41_read147_maxK76_Bf_P	4180	1	45	P
bf15	1	primary_bubble56919_len8262_cov39_read147_maxK76_Bf_P	4657	1	260	P
bf15	1	primary_bubble57427_len38993_cov41_read147_maxK76_Bf_P	6857	1	114	P
bf15	1	primary_bubble59551_len660_cov53_read147_maxK76_Bf_P	277	1	113	P
bf15	2	primary_bubble59757_len10219_cov42_read147_maxK76_Bf_P	9662;9708	47	310	P
bf15	2	primary_bubble63634_len14231_cov38_read147_maxK76_Bf_P	9177;9186	10	197	P
bf15	1	primary_bubble64967_len2115_cov33_read147_maxK76_Bf_P	345	1	69	P
bf15	1	primary_bubble7024_len13850_cov37_read147_maxK76_Bf_P	907	1	60	P
bf15	1	primary_bubble7872_len3225_cov58_read147_maxK76_Bf_P	2267	1	81	P
bf15	1	primary_bubble875_len9686_cov37_read147_maxK76_Bf_P	1406	1	279	P
bf15	1	secondary_bubble11921_len2231_cov40_read147_maxK76_Bf_P	1227	1	97	P
bf15	1	secondary_bubble13134_len35714_cov38_read147_maxK76_Bf_P	14109	1	166	P
bf15	1	secondary_bubble16893_len1768_cov61_read147_maxK76_Bf_P	1124	1	297	P
bf15	1	secondary_bubble17378_len6535_cov39_read147_maxK76_Bf_P	3278	1	298	P
bf15	2	secondary_bubble17403_len14395_cov39_read147_maxK76_Bf_P	2195;2205	11	103	P
bf15	1	secondary_bubble19022_len13030_cov39_read147_maxK76_Bf_P	8518	1	493	P
bf15	1	secondary_bubble21526_len1407_cov65_read147_maxK76_Bf_P	940	1	141	P
bf15	1	secondary_bubble24588_len4762_cov44_read147_maxK76_Bf_P	3108	1	101	P
bf15	2	secondary_bubble26070_len745_cov63_read147_maxK76_Bf_P	337;338	2	370	P
bf15	1	secondary_bubble30174_len11611_cov36_read147_maxK76_Bf_P	584	1	400	P
bf15	1	secondary_bubble30419_len4533_cov43_read147_maxK76_Bf_P	3143	1	72	P
bf15	1	secondary_bubble31470_len6256_cov38_read147_maxK76_Bf_P	5945	1	100	P
bf15	2	secondary_bubble31533_len25805_cov39_read147_maxK76_Bf_P	8750;8754	5	928	P
bf15	1	secondary_bubble31533_len25805_cov39_read147_maxK76_Bf_P	18417	1	412	P
bf15	2	secondary_bubble31555_len6274_cov41_read147_maxK76_Bf_P	4338;4358	21	141	P
bf15	1	secondary_bubble31571_len3255_cov36_read147_maxK76_Bf_P	259	1	223	P
bf15	1	secondary_bubble34666_len17609_cov38_read147_maxK76_Bf_P	9970	1	140	P
bf15	1	secondary_bubble36158_len11383_cov40_read147_maxK76_Bf_P	6810	1	485	P
bf15	2	secondary_bubble38452_len5075_cov46_read147_maxK76_Bf_P	2940;3054	115	201	P
bf15	1	secondary_bubble38452_len5075_cov46_read147_maxK76_Bf_P	3096	1	52	P
bf15	1	secondary_bubble39653_len21778_cov37_read147_maxK76_Bf_P	7831	1	36	P
bf15	1	secondary_bubble40226_len18575_cov37_read147_maxK76_Bf_P	1484	1	95	P
bf15	1	secondary_bubble41829_len1238_cov33_read147_maxK76_Bf_P	303	1	78	P
bf15	2	secondary_bubble42458_len3535_cov32_read147_maxK76_Bf_P	921;922	2	204	P
bf15	1	secondary_bubble46182_len11977_cov38_read147_maxK76_Bf_P	9032	1	174	P
bf15	1	secondary_bubble51682_len1033_cov37_read147_maxK76_Bf_P	772	1	158	P
bf15	1	secondary_bubble52020_len7781_cov37_read147_maxK76_Bf_P	5603	1	226	P
bf15	1	secondary_bubble53069_len6477_cov40_read147_maxK76_Bf_P	4838	1	158	P
bf15	1	secondary_bubble53069_len6477_cov40_read147_maxK76_Bf_P	4847	1	20	P
bf15	1	secondary_bubble54981_len7839_cov42_read147_maxK76_Bf_P	6537	1	291	P
bf15	3	secondary_bubble56901_len4475_cov36_read147_maxK76_Bf_P	3425;3433;3444	20	160	P
bf15	1	secondary_bubble57963_len1075_cov40_read147_maxK76_Bf_P	338	1	98	P
bf15	1	secondary_bubble57994_len13971_cov40_read147_maxK76_Bf_P	8513	1	77	P
bf15	2	secondary_bubble65256_len16143_cov38_read147_maxK76_Bf_P	14977;14978	2	295	P
bf16	1	primary_bubble11921_len2339_cov40_read147_maxK76_Bf_P	756	1	78	P
bf16	1	primary_bubble12989_len19473_cov36_read147_maxK76_Bf_P	15022	1	21	P
bf16	2	primary_bubble17336_len7433_cov35_read147_maxK76_Bf_P	7219;7251	33	162	P
bf16	2	primary_bubble19098_len42191_cov37_read147_maxK76_Bf_P	505;539	35	496	P
bf16	1	primary_bubble19098_len42191_cov37_read147_maxK76_Bf_P	8105	1	1863	P
bf16	1	primary_bubble19649_len18306_cov47_read147_maxK76_Bf_P	15556	1	99	P
bf16	1	primary_bubble25048_len25593_cov40_read147_maxK76_Bf_P	21362	1	145	P
bf16	1	primary_bubble26487_len855_cov35_read147_maxK76_Bf_P	565	1	76	P
bf16	1	primary_bubble26943_len4307_cov47_read147_maxK76_Bf_P	903	1	202	P
bf16	2	primary_bubble26953_len3274_cov41_read147_maxK76_Bf_P	1917;1927	11	963	P
bf16	1	primary_bubble26960_len3883_cov35_read147_maxK76_Bf_P	2044	1	145	P
bf16	1	primary_bubble27703_len1416_cov52_read147_maxK76_Bf_P	1113	1	304	P
bf16	1	primary_bubble31902_len15015_cov38_read147_maxK76_Bf_P	14501	1	106	P
bf16	1	primary_bubble33230_len4278_cov39_read147_maxK76_Bf_P	3715	1	399	P
bf16	1	primary_bubble33824_len6060_cov35_read147_maxK76_Bf_P	2584	1	97	P
bf16	1	primary_bubble33867_len11123_cov40_read147_maxK76_Bf_P	4585	1	68	P
bf16	1	primary_bubble34716_len17134_cov40_read147_maxK76_Bf_P	2218	1	68	P
bf16	2	primary_bubble35602_len11231_cov47_read147_maxK76_Bf_P	6325;6336	12	217	P
bf16	1	primary_bubble35602_len11231_cov47_read147_maxK76_Bf_P	9108	1	151	P
bf16	1	primary_bubble35602_len11231_cov47_read147_maxK76_Bf_P	9154	1	115	P
bf16	2	primary_bubble37491_len1076_cov35_read147_maxK76_Bf_P	429;458	30	77	P
bf16	1	primary_bubble38374_len23699_cov38_read147_maxK76_Bf_P	21594	1	187	P
bf16	1	primary_bubble42462_len6386_cov40_read147_maxK76_Bf_P	4751	1	276	P
bf16	1	primary_bubble43063_len2093_cov52_read147_maxK76_Bf_P	444	1	87	P
bf16	1	primary_bubble45206_len12073_cov36_read147_maxK76_Bf_P	5970	1	172	P
bf16	1	primary_bubble46740_len2473_cov33_read147_maxK76_Bf_P	2322	1	269	P
bf16	1	primary_bubble47269_len12237_cov43_read147_maxK76_Bf_P	2588	1	34	P
bf16	2	primary_bubble49042_len3950_cov33_read147_maxK76_Bf_P	1257;1265	9	211	P
bf16	1	primary_bubble50879_len755_cov43_read147_maxK76_Bf_P	301	1	387	P
bf16	1	primary_bubble54354_len3578_cov48_read147_maxK76_Bf_P	3022	1	223	P
bf16	1	primary_bubble56110_len6903_cov43_read147_maxK76_Bf_P	5600	1	109	P
bf16	1	primary_bubble58035_len7789_cov38_read147_maxK76_Bf_P	1296	1	146	P
bf16	1	primary_bubble5842_len3874_cov37_read147_maxK76_Bf_P	1815	1	499	P
bf16	2	primary_bubble59757_len10219_cov42_read147_maxK76_Bf_P	9662;9708	47	310	P
bf16	1	primary_bubble61004_len5316_cov52_read147_maxK76_Bf_P	1375	1	192	P
bf16	1	primary_bubble61278_len1158_cov37_read147_maxK76_Bf_P	220	1	370	P
bf16	2	primary_bubble62741_len7025_cov33_read147_maxK76_Bf_P	960;963	4	105	P
bf16	2	primary_bubble64436_len7861_cov50_read147_maxK76_Bf_P	1822;1842	21	201	P
bf16	1	secondary_bubble15632_len1081_cov36_read147_maxK76_Bf_P	473	1	189	P
bf16	1	secondary_bubble15632_len1081_cov36_read147_maxK76_Bf_P	685	1	150	P
bf16	2	secondary_bubble17403_len14395_cov39_read147_maxK76_Bf_P	2195;2205	11	103	P
bf16	2	secondary_bubble21525_len7368_cov37_read147_maxK76_Bf_P	1102;1103	2	310	P
bf16	1	secondary_bubble27263_len14331_cov36_read147_maxK76_Bf_P	10543	1	94	P
bf16	1	secondary_bubble31533_len25805_cov39_read147_maxK76_Bf_P	18417	1	412	P
bf16	1	secondary_bubble31555_len6274_cov41_read147_maxK76_Bf_P	4338	1	103	P
bf16	1	secondary_bubble31571_len3255_cov36_read147_maxK76_Bf_P	259	1	223	P
bf16	1	secondary_bubble31928_len1542_cov32_read147_maxK76_Bf_P	805	1	138	P
bf16	1	secondary_bubble32211_len2914_cov39_read147_maxK76_Bf_P	632	1	298	P
bf16	1	secondary_bubble32730_len16726_cov38_read147_maxK76_Bf_P	4268	1	72	P
bf16	1	secondary_bubble43254_len1064_cov41_read147_maxK76_Bf_P	914	1	161	P
bf16	1	secondary_bubble46595_len11950_cov38_read147_maxK76_Bf_P	11418	1	664	P
bf16	1	secondary_bubble53786_len12028_cov38_read147_maxK76_Bf_P	2586	1	59	P
bf16	1	secondary_bubble53786_len12028_cov38_read147_maxK76_Bf_P	2620	1	27	P
bf16	1	secondary_bubble53997_len9158_cov43_read147_maxK76_Bf_P	2842	1	480	P
bf16	1	secondary_bubble53997_len9158_cov43_read147_maxK76_Bf_P	6170	1	150	P
bf16	1	secondary_bubble53997_len9158_cov43_read147_maxK76_Bf_P	6446	1	254	P
bf16	1	secondary_bubble53997_len9158_cov43_read147_maxK76_Bf_P	7789	1	365	P
bf16	1	secondary_bubble53997_len9158_cov43_read147_maxK76_Bf_P	8143	1	189	P
bf16	1	secondary_bubble54981_len7839_cov42_read147_maxK76_Bf_P	6537	1	291	P
bf16	1	secondary_bubble59125_len3683_cov40_read147_maxK76_Bf_P	2373	1	258	P
bf16	4	secondary_bubble62499_len3042_cov40_read147_maxK76_Bf_P	2697;2715;2718;2721	25	238	P
bf16	1	secondary_bubble63657_len4535_cov40_read147_maxK76_Bf_P	3555	1	6	P
bf16	2	secondary_bubble65256_len16143_cov38_read147_maxK76_Bf_P	14977;14978	2	295	P
bf17	1	primary_bubble11556_len6844_cov59_read147_maxK76_Bf_P	271	1	123	P
bf17	1	primary_bubble11558_len1491_cov51_read147_maxK76_Bf_P	899	1	109	P
bf17	2	primary_bubble13495_len1317_cov31_read147_maxK76_Bf_P	856;863	8	171	P
bf17	1	primary_bubble17325_len1024_cov39_read147_maxK76_Bf_P	839	1	236	P
bf17	1	primary_bubble17901_len2171_cov63_read147_maxK76_Bf_P	1628	1	274	P
bf17	2	primary_bubble19098_len42191_cov37_read147_maxK76_Bf_P	505;539	35	496	P
bf17	1	primary_bubble19098_len42191_cov37_read147_maxK76_Bf_P	8105	1	1863	P
bf17	1	primary_bubble20290_len7967_cov40_read147_maxK76_Bf_P	890	1	615	P
bf17	2	primary_bubble2272_len3982_cov40_read147_maxK76_Bf_P	3177;3191	15	192	P
bf17	1	primary_bubble26064_len1325_cov31_read147_maxK76_Bf_P	676	1	647	P
bf17	1	primary_bubble26904_len2179_cov61_read147_maxK76_Bf_P	299	1	165	P
bf17	2	primary_bubble26953_len3274_cov41_read147_maxK76_Bf_P	1917;1927	11	963	P
bf17	1	primary_bubble27218_len3356_cov40_read147_maxK76_Bf_P	2173	1	343	P
bf17	1	primary_bubble28184_len1044_cov43_read147_maxK76_Bf_P	254	1	179	P
bf17	1	primary_bubble30174_len11906_cov37_read147_maxK76_Bf_P	894	1	513	P
bf17	1	primary_bubble30558_len7684_cov38_read147_maxK76_Bf_P	5003	1	355	P
bf17	2	primary_bubble32583_len2388_cov36_read147_maxK76_Bf_P	1989;2021	33	503	P
bf17	1	primary_bubble32684_len2347_cov61_read147_maxK76_Bf_P	412	1	91	P
bf17	1	primary_bubble32684_len2347_cov61_read147_maxK76_Bf_P	1564	1	675	P
bf17	1	primary_bubble32684_len2347_cov61_read147_maxK76_Bf_P	2131	1	116	P
bf17	1	primary_bubble33824_len6060_cov35_read147_maxK76_Bf_P	2584	1	97	P
bf17	1	primary_bubble34498_len10676_cov39_read147_maxK76_Bf_P	6243	1	623	P
bf17	1	primary_bubble34629_len5930_cov38_read147_maxK76_Bf_P	4232	1	95	P
bf17	1	primary_bubble34716_len17134_cov40_read147_maxK76_Bf_P	2218	1	68	P
bf17	1	primary_bubble37030_len48935_cov38_read147_maxK76_Bf_P	21497	1	27	P
bf17	2	primary_bubble37491_len1076_cov35_read147_maxK76_Bf_P	429;458	30	77	P
bf17	1	primary_bubble37654_len1984_cov38_read147_maxK76_Bf_P	1067	1	387	P
bf17	1	primary_bubble39406_len2535_cov40_read147_maxK76_Bf_P	451	1	64	P
bf17	1	primary_bubble39406_len2535_cov40_read147_maxK76_Bf_P	553	1	44	P
bf17	1	primary_bubble39406_len2535_cov40_read147_maxK76_Bf_P	1797	1	70	P
bf17	1	primary_bubble39406_len2535_cov40_read147_maxK76_Bf_P	1972	1	73	P
bf17	1	primary_bubble40250_len1803_cov38_read147_maxK76_Bf_P	908	1	80	P
bf17	1	primary_bubble43063_len2093_cov52_read147_maxK76_Bf_P	444	1	87	P
bf17	1	primary_bubble44335_len14791_cov46_read147_maxK76_Bf_P	767	1	69	P
bf17	1	primary_bubble44335_len14791_cov46_read147_maxK76_Bf_P	929	1	177	P
bf17	1	primary_bubble44335_len14791_cov46_read147_maxK76_Bf_P	1088	1	13	P
bf17	1	primary_bubble44335_len14791_cov46_read147_maxK76_Bf_P	1289	1	100	P
bf17	1	primary_bubble45858_len3586_cov51_read147_maxK76_Bf_P	2507	1	267	P
bf17	1	primary_bubble47501_len630_cov38_read147_maxK76_Bf_P	320	1	91	P
bf17	1	primary_bubble48904_len533_cov45_read147_maxK76_Bf_P	356	1	265	P
bf17	1	primary_bubble49528_len25170_cov37_read147_maxK76_Bf_P	1209	1	42	P
bf17	1	primary_bubble49528_len25170_cov37_read147_maxK76_Bf_P	2196	1	60	P
bf17	1	primary_bubble50238_len2624_cov41_read147_maxK76_Bf_P	1783	1	191	P
bf17	1	primary_bubble50879_len755_cov43_read147_maxK76_Bf_P	301	1	387	P
bf17	1	primary_bubble54523_len10600_cov36_read147_maxK76_Bf_P	5963	1	90	P
bf17	1	primary_bubble57427_len38993_cov41_read147_maxK76_Bf_P	6857	1	114	P
bf17	1	primary_bubble58035_len7789_cov38_read147_maxK76_Bf_P	1296	1	146	P
bf17	1	primary_bubble61785_len6424_cov35_read147_maxK76_Bf_P	1087	1	458	P
bf17	1	primary_bubble61785_len6424_cov35_read147_maxK76_Bf_P	1290	1	66	P
bf17	1	primary_bubble61785_len6424_cov35_read147_maxK76_Bf_P	4498	1	73	P
bf17	1	primary_bubble61785_len6424_cov35_read147_maxK76_Bf_P	4865	1	49	P
bf17	1	primary_bubble61785_len6424_cov35_read147_maxK76_Bf_P	5853	1	197	P
bf17	1	primary_bubble63168_len1074_cov52_read147_maxK76_Bf_P	726	1	409	P
bf17	1	primary_bubble64466_len6249_cov35_read147_maxK76_Bf_P	2103	1	28	P
bf17	1	primary_bubble64967_len2115_cov33_read147_maxK76_Bf_P	345	1	69	P
bf17	2	primary_bubble64967_len2115_cov33_read147_maxK76_Bf_P	363;367	5	101	P
bf17	1	primary_bubble6585_len1581_cov40_read147_maxK76_Bf_P	1276	1	596	P
bf17	1	primary_bubble875_len9686_cov37_read147_maxK76_Bf_P	1406	1	279	P
bf17	3	primary_bubble9094_len6395_cov34_read147_maxK76_Bf_P	4236;4252;4279	44	72	P
bf17	1	secondary_bubble11318_len672_cov30_read147_maxK76_Bf_P	78	1	3	P
bf17	1	secondary_bubble11921_len2231_cov40_read147_maxK76_Bf_P	1227	1	97	P
bf17	1	secondary_bubble13134_len35714_cov38_read147_maxK76_Bf_P	14109	1	166	P
bf17	1	secondary_bubble13699_len1363_cov39_read147_maxK76_Bf_P	661	1	149	P
bf17	1	secondary_bubble13699_len1363_cov39_read147_maxK76_Bf_P	757	1	81	P
bf17	2	secondary_bubble14556_len36299_cov38_read147_maxK76_Bf_P	5023;5083	61	424	P
bf17	1	secondary_bubble15632_len1081_cov36_read147_maxK76_Bf_P	473	1	189	P
bf17	1	secondary_bubble15632_len1081_cov36_read147_maxK76_Bf_P	685	1	150	P
bf17	1	secondary_bubble16355_len8414_cov37_read147_maxK76_Bf_P	1371	1	73	P
bf17	2	secondary_bubble17403_len14395_cov39_read147_maxK76_Bf_P	2195;2205	11	103	P
bf17	1	secondary_bubble19022_len13030_cov39_read147_maxK76_Bf_P	8518	1	493	P
bf17	1	secondary_bubble21526_len1407_cov65_read147_maxK76_Bf_P	940	1	141	P
bf17	1	secondary_bubble24588_len4762_cov44_read147_maxK76_Bf_P	3108	1	101	P
bf17	2	secondary_bubble26070_len745_cov63_read147_maxK76_Bf_P	337;338	2	370	P
bf17	1	secondary_bubble26488_len692_cov44_read147_maxK76_Bf_P	542	1	117	P
bf17	1	secondary_bubble27263_len14331_cov36_read147_maxK76_Bf_P	10543	1	94	P
bf17	2	secondary_bubble31555_len6274_cov41_read147_maxK76_Bf_P	4338;4358	21	141	P
bf17	1	secondary_bubble31571_len3255_cov36_read147_maxK76_Bf_P	259	1	223	P
bf17	1	secondary_bubble32730_len16726_cov38_read147_maxK76_Bf_P	4268	1	72	P
bf17	1	secondary_bubble33122_len5840_cov39_read147_maxK76_Bf_P	4860	1	332	P
bf17	1	secondary_bubble34666_len17609_cov38_read147_maxK76_Bf_P	9970	1	140	P
bf17	2	secondary_bubble38452_len5075_cov46_read147_maxK76_Bf_P	2940;3054	115	201	P
bf17	1	secondary_bubble38452_len5075_cov46_read147_maxK76_Bf_P	3096	1	52	P
bf17	1	secondary_bubble38926_len2656_cov54_read147_maxK76_Bf_P	1239	1	85	P
bf17	1	secondary_bubble38926_len2656_cov54_read147_maxK76_Bf_P	1408	1	193	P
bf17	2	secondary_bubble38926_len2656_cov54_read147_maxK76_Bf_P	1601;1616	16	91	P
bf17	1	secondary_bubble38926_len2656_cov54_read147_maxK76_Bf_P	1691	1	60	P
bf17	1	secondary_bubble38926_len2656_cov54_read147_maxK76_Bf_P	1740	1	38	P
bf17	1	secondary_bubble39653_len21778_cov37_read147_maxK76_Bf_P	7831	1	36	P
bf17	1	secondary_bubble39679_len4412_cov40_read147_maxK76_Bf_P	1879	1	278	P
bf17	1	secondary_bubble40226_len18575_cov37_read147_maxK76_Bf_P	1484	1	95	P
bf17	1	secondary_bubble40802_len2599_cov44_read147_maxK76_Bf_P	468	1	84	P
bf17	1	secondary_bubble40802_len2599_cov44_read147_maxK76_Bf_P	474	1	14	P
bf17	2	secondary_bubble42126_len9858_cov39_read147_maxK76_Bf_P	4200;4293	94	148	P
bf17	1	secondary_bubble42126_len9858_cov39_read147_maxK76_Bf_P	4438	1	89	P
bf17	1	secondary_bubble42126_len9858_cov39_read147_maxK76_Bf_P	5192	1	77	P
bf17	1	secondary_bubble42126_len9858_cov39_read147_maxK76_Bf_P	5210	1	83	P
bf17	1	secondary_bubble42126_len9858_cov39_read147_maxK76_Bf_P	5509	1	39	P
bf17	1	secondary_bubble42126_len9858_cov39_read147_maxK76_Bf_P	5631	1	28	P
bf17	1	secondary_bubble42868_len3069_cov56_read147_maxK76_Bf_P	2058	1	100	P
bf17	1	secondary_bubble42868_len3069_cov56_read147_maxK76_Bf_P	2239	1	47	P
bf17	1	secondary_bubble42868_len3069_cov56_read147_maxK76_Bf_P	2319	1	91	P
bf17	1	secondary_bubble42868_len3069_cov56_read147_maxK76_Bf_P	2467	1	475	P
bf17	1	secondary_bubble46182_len11977_cov38_read147_maxK76_Bf_P	9032	1	174	P
bf17	1	secondary_bubble46595_len11950_cov38_read147_maxK76_Bf_P	11418	1	664	P
bf17	1	secondary_bubble48724_len4034_cov51_read147_maxK76_Bf_P	970	1	149	P
bf17	1	secondary_bubble50201_len5385_cov39_read147_maxK76_Bf_P	2727	1	163	P
bf17	1	secondary_bubble50201_len5385_cov39_read147_maxK76_Bf_P	2818	1	84	P
bf17	1	secondary_bubble50201_len5385_cov39_read147_maxK76_Bf_P	2862	1	184	P
bf17	1	secondary_bubble51682_len1033_cov37_read147_maxK76_Bf_P	772	1	158	P
bf17	1	secondary_bubble52020_len7781_cov37_read147_maxK76_Bf_P	5603	1	226	P
bf17	1	secondary_bubble54981_len7839_cov42_read147_maxK76_Bf_P	6537	1	291	P
bf17	3	secondary_bubble56901_len4475_cov36_read147_maxK76_Bf_P	3425;3433;3444	20	160	P
bf17	1	secondary_bubble57578_len8817_cov39_read147_maxK76_Bf_P	3742	1	110	P
bf17	1	secondary_bubble57963_len1075_cov40_read147_maxK76_Bf_P	338	1	98	P
bf17	1	secondary_bubble57994_len13971_cov40_read147_maxK76_Bf_P	8513	1	77	P
bf17	1	secondary_bubble62499_len3042_cov40_read147_maxK76_Bf_P	2697	1	35	P
bf17	1	secondary_bubble62744_len4687_cov32_read147_maxK76_Bf_P	1785	1	19	P
bf17	2	secondary_bubble63760_len13657_cov40_read147_maxK76_Bf_P	1358;1359	2	306	P
bf17	3	secondary_bubble64186_len3775_cov57_read147_maxK76_Bf_P	2504;2517;2663	160	334	P
bf17	2	secondary_bubble65687_len3269_cov62_read147_maxK76_Bf_P	808;831	24	80	P
bf17	1	secondary_bubble65687_len3269_cov62_read147_maxK76_Bf_P	1054	1	49	P
bf18	1	primary_bubble13303_len10052_cov52_read147_maxK76_Bf_P	9732	1	41	P
bf18	2	primary_bubble13303_len10052_cov52_read147_maxK76_Bf_P	9806;9807	2	33	P
bf18	1	primary_bubble13303_len10052_cov52_read147_maxK76_Bf_P	9904	1	6	P
bf18	2	primary_bubble13495_len1317_cov31_read147_maxK76_Bf_P	856;863	8	171	P
bf18	1	primary_bubble15196_len2328_cov43_read147_maxK76_Bf_P	1217	1	464	P
bf18	1	primary_bubble17385_len18200_cov41_read147_maxK76_Bf_P	4974	1	50	P
bf18	2	primary_bubble19633_len20716_cov39_read147_maxK76_Bf_P	5474;5475	2	6	P
bf18	2	primary_bubble2272_len3982_cov40_read147_maxK76_Bf_P	3177;3191	15	192	P
bf18	1	primary_bubble25982_len8467_cov35_read147_maxK76_Bf_P	2606	1	403	P
bf18	2	primary_bubble26706_len7203_cov37_read147_maxK76_Bf_P	6701;6703	3	149	P
bf18	2	primary_bubble26706_len7203_cov37_read147_maxK76_Bf_P	6855;6878	24	114	P
bf18	1	primary_bubble26904_len2179_cov61_read147_maxK76_Bf_P	299	1	165	P
bf18	1	primary_bubble28434_len878_cov39_read147_maxK76_Bf_P	235	1	267	P
bf18	1	primary_bubble32692_len7747_cov50_read147_maxK76_Bf_P	1682	1	43	P
bf18	1	primary_bubble33824_len6060_cov35_read147_maxK76_Bf_P	2584	1	97	P
bf18	1	primary_bubble34498_len10676_cov39_read147_maxK76_Bf_P	6243	1	623	P
bf18	1	primary_bubble34961_len7000_cov42_read147_maxK76_Bf_P	4185	1	92	P
bf18	1	primary_bubble39406_len2535_cov40_read147_maxK76_Bf_P	451	1	64	P
bf18	1	primary_bubble39406_len2535_cov40_read147_maxK76_Bf_P	553	1	44	P
bf18	1	primary_bubble39406_len2535_cov40_read147_maxK76_Bf_P	1797	1	70	P
bf18	1	primary_bubble39406_len2535_cov40_read147_maxK76_Bf_P	1972	1	73	P
bf18	1	primary_bubble43063_len2093_cov52_read147_maxK76_Bf_P	444	1	87	P
bf18	1	primary_bubble46740_len2473_cov33_read147_maxK76_Bf_P	2322	1	269	P
bf18	1	primary_bubble50238_len2624_cov41_read147_maxK76_Bf_P	1783	1	191	P
bf18	1	primary_bubble51750_len4215_cov37_read147_maxK76_Bf_P	251	1	209	P
bf18	1	primary_bubble51750_len4215_cov37_read147_maxK76_Bf_P	373	1	18	P
bf18	1	primary_bubble54016_len7111_cov36_read147_maxK76_Bf_P	3042	1	45	P
bf18	1	primary_bubble54200_len18679_cov38_read147_maxK76_Bf_P	11969	1	221	P
bf18	1	primary_bubble54523_len10600_cov36_read147_maxK76_Bf_P	5963	1	90	P
bf18	1	primary_bubble55339_len9394_cov38_read147_maxK76_Bf_P	819	1	112	P
bf18	1	primary_bubble56237_len4584_cov41_read147_maxK76_Bf_P	4180	1	45	P
bf18	1	primary_bubble56919_len8262_cov39_read147_maxK76_Bf_P	4657	1	260	P
bf18	1	primary_bubble58035_len7789_cov38_read147_maxK76_Bf_P	1296	1	146	P
bf18	1	primary_bubble62243_len1211_cov40_read147_maxK76_Bf_P	803	1	89	P
bf18	1	primary_bubble63411_len2641_cov65_read147_maxK76_Bf_P	770	1	223	P
bf18	2	primary_bubble63634_len14231_cov38_read147_maxK76_Bf_P	9177;9186	10	197	P
bf18	1	primary_bubble875_len9686_cov37_read147_maxK76_Bf_P	1406	1	279	P
bf18	1	secondary_bubble11556_len6706_cov39_read147_maxK76_Bf_P	3165	1	307	P
bf18	1	secondary_bubble11921_len2231_cov40_read147_maxK76_Bf_P	1227	1	97	P
bf18	1	secondary_bubble13134_len35714_cov38_read147_maxK76_Bf_P	14109	1	166	P
bf18	1	secondary_bubble14124_len4362_cov36_read147_maxK76_Bf_P	2373	1	42	P
bf18	1	secondary_bubble17378_len6535_cov39_read147_maxK76_Bf_P	3278	1	298	P
bf18	2	secondary_bubble17403_len14395_cov39_read147_maxK76_Bf_P	2195;2205	11	103	P
bf18	1	secondary_bubble19022_len13030_cov39_read147_maxK76_Bf_P	8518	1	493	P
bf18	1	secondary_bubble20448_len5755_cov38_read147_maxK76_Bf_P	4905	1	215	P
bf18	1	secondary_bubble24588_len4762_cov44_read147_maxK76_Bf_P	3108	1	101	P
bf18	2	secondary_bubble26070_len745_cov63_read147_maxK76_Bf_P	337;338	2	370	P
bf18	1	secondary_bubble27263_len14331_cov36_read147_maxK76_Bf_P	10543	1	94	P
bf18	1	secondary_bubble30174_len11611_cov36_read147_maxK76_Bf_P	584	1	400	P
bf18	1	secondary_bubble31470_len6256_cov38_read147_maxK76_Bf_P	5945	1	100	P
bf18	1	secondary_bubble32684_len2303_cov51_read147_maxK76_Bf_P	924	1	324	P
bf18	1	secondary_bubble32730_len16726_cov38_read147_maxK76_Bf_P	4268	1	72	P
bf18	1	secondary_bubble34666_len17609_cov38_read147_maxK76_Bf_P	9970	1	140	P
bf18	4	secondary_bubble37846_len9121_cov41_read147_maxK76_Bf_P	6744;6768;6898;6910	167	259	P
bf18	1	secondary_bubble38452_len5075_cov46_read147_maxK76_Bf_P	3054	1	150	P
bf18	1	secondary_bubble38452_len5075_cov46_read147_maxK76_Bf_P	3096	1	52	P
bf18	1	secondary_bubble38926_len2656_cov54_read147_maxK76_Bf_P	1001	1	151	P
bf18	1	secondary_bubble38926_len2656_cov54_read147_maxK76_Bf_P	1408	1	193	P
bf18	1	secondary_bubble38926_len2656_cov54_read147_maxK76_Bf_P	1601	1	38	P
bf18	1	secondary_bubble38926_len2656_cov54_read147_maxK76_Bf_P	1691	1	60	P
bf18	1	secondary_bubble38926_len2656_cov54_read147_maxK76_Bf_P	1740	1	38	P
bf18	1	secondary_bubble39653_len21778_cov37_read147_maxK76_Bf_P	7831	1	36	P
bf18	1	secondary_bubble40226_len18575_cov37_read147_maxK76_Bf_P	1484	1	95	P
bf18	1	secondary_bubble41789_len20528_cov37_read147_maxK76_Bf_P	20223	1	213	P
bf18	2	secondary_bubble42126_len9858_cov39_read147_maxK76_Bf_P	4200;4293	94	148	P
bf18	1	secondary_bubble42126_len9858_cov39_read147_maxK76_Bf_P	4438	1	89	P
bf18	1	secondary_bubble42126_len9858_cov39_read147_maxK76_Bf_P	5192	1	77	P
bf18	1	secondary_bubble42126_len9858_cov39_read147_maxK76_Bf_P	5210	1	83	P
bf18	1	secondary_bubble42126_len9858_cov39_read147_maxK76_Bf_P	5509	1	39	P
bf18	1	secondary_bubble43993_len10377_cov37_read147_maxK76_Bf_P	9319	1	76	P
bf18	1	secondary_bubble46182_len11977_cov38_read147_maxK76_Bf_P	9032	1	174	P
bf18	1	secondary_bubble50201_len5385_cov39_read147_maxK76_Bf_P	2727	1	163	P
bf18	1	secondary_bubble50201_len5385_cov39_read147_maxK76_Bf_P	2818	1	84	P
bf18	1	secondary_bubble50201_len5385_cov39_read147_maxK76_Bf_P	2862	1	184	P
bf18	1	secondary_bubble51682_len1033_cov37_read147_maxK76_Bf_P	772	1	158	P
bf18	1	secondary_bubble52020_len7781_cov37_read147_maxK76_Bf_P	5603	1	226	P
bf18	1	secondary_bubble53069_len6477_cov40_read147_maxK76_Bf_P	4838	1	158	P
bf18	1	secondary_bubble53069_len6477_cov40_read147_maxK76_Bf_P	4847	1	20	P
bf18	1	secondary_bubble54981_len7839_cov42_read147_maxK76_Bf_P	6537	1	291	P
bf18	3	secondary_bubble56901_len4475_cov36_read147_maxK76_Bf_P	3425;3433;3444	20	160	P
bf18	1	secondary_bubble57963_len1075_cov40_read147_maxK76_Bf_P	338	1	98	P
bf18	1	secondary_bubble57994_len13971_cov40_read147_maxK76_Bf_P	8513	1	77	P
bf18	1	secondary_bubble62499_len3042_cov40_read147_maxK76_Bf_P	2697	1	35	P
bf18	1	secondary_bubble63657_len4535_cov40_read147_maxK76_Bf_P	3555	1	6	P
bf18	2	secondary_bubble65073_len7601_cov41_read147_maxK76_Bf_P	7408;7415	8	84	P
bf18	2	secondary_bubble65256_len16143_cov38_read147_maxK76_Bf_P	14977;14978	2	295	P
bf19	2	primary_bubble11784_len10993_cov36_read147_maxK76_Bf_P	1684;1703	20	152	P
bf19	1	primary_bubble11784_len10993_cov36_read147_maxK76_Bf_P	1825	1	81	P
bf19	2	primary_bubble13472_len2625_cov40_read147_maxK76_Bf_P	1528;1622	95	477	P
bf19	2	primary_bubble13495_len1317_cov31_read147_maxK76_Bf_P	856;863	8	171	P
bf19	1	primary_bubble18966_len1478_cov65_read147_maxK76_Bf_P	344	1	96	P
bf19	2	primary_bubble18966_len1478_cov65_read147_maxK76_Bf_P	473;474	2	29	P
bf19	1	primary_bubble19649_len18306_cov47_read147_maxK76_Bf_P	15556	1	99	P
bf19	1	primary_bubble20975_len7217_cov42_read147_maxK76_Bf_P	5078	1	295	P
bf19	1	primary_bubble21473_len3195_cov39_read147_maxK76_Bf_P	884	1	173	P
bf19	2	primary_bubble2272_len3982_cov40_read147_maxK76_Bf_P	3177;3191	15	192	P
bf19	1	primary_bubble23544_len5408_cov41_read147_maxK76_Bf_P	2067	1	68	P
bf19	1	primary_bubble23544_len5408_cov41_read147_maxK76_Bf_P	2183	1	80	P
bf19	1	primary_bubble23785_len6657_cov40_read147_maxK76_Bf_P	353	1	406	P
bf19	1	primary_bubble25982_len8467_cov35_read147_maxK76_Bf_P	2606	1	403	P
bf19	1	primary_bubble26904_len2179_cov61_read147_maxK76_Bf_P	299	1	165	P
bf19	2	primary_bubble26953_len3274_cov41_read147_maxK76_Bf_P	1917;1927	11	963	P
bf19	1	primary_bubble29473_len836_cov39_read147_maxK76_Bf_P	499	1	90	P
bf19	1	primary_bubble32692_len7747_cov50_read147_maxK76_Bf_P	1682	1	43	P
bf19	1	primary_bubble33824_len6060_cov35_read147_maxK76_Bf_P	2584	1	97	P
bf19	3	primary_bubble33867_len11123_cov40_read147_maxK76_Bf_P	4550;4554;4585	36	148	P
bf19	1	primary_bubble34498_len10676_cov39_read147_maxK76_Bf_P	6243	1	623	P
bf19	1	primary_bubble35602_len11231_cov47_read147_maxK76_Bf_P	9108	1	151	P
bf19	1	primary_bubble35602_len11231_cov47_read147_maxK76_Bf_P	9154	1	115	P
bf19	1	primary_bubble35793_len952_cov63_read147_maxK76_Bf_P	501	1	122	P
bf19	1	primary_bubble38070_len5558_cov33_read147_maxK76_Bf_P	4232	1	126	P
bf19	1	primary_bubble38070_len5558_cov33_read147_maxK76_Bf_P	4453	1	112	P
bf19	1	primary_bubble39406_len2535_cov40_read147_maxK76_Bf_P	81	1	9	P
bf19	1	primary_bubble39406_len2535_cov40_read147_maxK76_Bf_P	451	1	64	P
bf19	1	primary_bubble39406_len2535_cov40_read147_maxK76_Bf_P	553	1	44	P
bf19	1	primary_bubble39406_len2535_cov40_read147_maxK76_Bf_P	1797	1	70	P
bf19	1	primary_bubble39406_len2535_cov40_read147_maxK76_Bf_P	1972	1	73	P
bf19	1	primary_bubble39751_len23201_cov35_read147_maxK76_Bf_P	22274	1	138	P
bf19	1	primary_bubble40250_len1803_cov38_read147_maxK76_Bf_P	908	1	80	P
bf19	1	primary_bubble46740_len2473_cov33_read147_maxK76_Bf_P	2322	1	269	P
bf19	1	primary_bubble50238_len2624_cov41_read147_maxK76_Bf_P	1783	1	191	P
bf19	1	primary_bubble50879_len755_cov43_read147_maxK76_Bf_P	301	1	387	P
bf19	1	primary_bubble51250_len3809_cov55_read147_maxK76_Bf_P	3456	1	200	P
bf19	1	primary_bubble54016_len7111_cov36_read147_maxK76_Bf_P	3042	1	45	P
bf19	1	primary_bubble54523_len10600_cov36_read147_maxK76_Bf_P	5963	1	90	P
bf19	1	primary_bubble56919_len8262_cov39_read147_maxK76_Bf_P	4657	1	260	P
bf19	1	primary_bubble57427_len38993_cov41_read147_maxK76_Bf_P	6857	1	114	P
bf19	1	primary_bubble58035_len7789_cov38_read147_maxK76_Bf_P	1296	1	146	P
bf19	2	primary_bubble63007_len16819_cov38_read147_maxK76_Bf_P	14988;14990	3	258	P
bf19	1	primary_bubble63411_len2641_cov65_read147_maxK76_Bf_P	770	1	223	P
bf19	2	primary_bubble64322_len3775_cov43_read147_maxK76_Bf_P	2040;2168	129	373	P
bf19	1	primary_bubble64967_len2115_cov33_read147_maxK76_Bf_P	345	1	69	P
bf19	2	primary_bubble64967_len2115_cov33_read147_maxK76_Bf_P	363;367	5	101	P
bf19	1	primary_bubble875_len9686_cov37_read147_maxK76_Bf_P	1406	1	279	P
bf19	1	secondary_bubble11921_len2231_cov40_read147_maxK76_Bf_P	1227	1	97	P
bf19	1	secondary_bubble13134_len35714_cov38_read147_maxK76_Bf_P	14109	1	166	P
bf19	1	secondary_bubble14124_len4362_cov36_read147_maxK76_Bf_P	2373	1	42	P
bf19	2	secondary_bubble14980_len6514_cov41_read147_maxK76_Bf_P	4412;4417	6	93	P
bf19	1	secondary_bubble16893_len1768_cov61_read147_maxK76_Bf_P	1124	1	297	P
bf19	2	secondary_bubble17403_len14395_cov39_read147_maxK76_Bf_P	2195;2205	11	103	P
bf19	1	secondary_bubble19022_len13030_cov39_read147_maxK76_Bf_P	8518	1	493	P
bf19	1	secondary_bubble20448_len5755_cov38_read147_maxK76_Bf_P	4905	1	215	P
bf19	1	secondary_bubble21526_len1407_cov65_read147_maxK76_Bf_P	940	1	141	P
bf19	1	secondary_bubble23557_len720_cov41_read147_maxK76_Bf_P	431	1	293	P
bf19	1	secondary_bubble24163_len1938_cov41_read147_maxK76_Bf_P	102	1	126	P
bf19	1	secondary_bubble24163_len1938_cov41_read147_maxK76_Bf_P	294	1	74	P
bf19	1	secondary_bubble24163_len1938_cov41_read147_maxK76_Bf_P	459	1	138	P
bf19	1	secondary_bubble24163_len1938_cov41_read147_maxK76_Bf_P	1017	1	80	P
bf19	1	secondary_bubble24163_len1938_cov41_read147_maxK76_Bf_P	1314	1	212	P
bf19	1	secondary_bubble24588_len4762_cov44_read147_maxK76_Bf_P	3108	1	101	P
bf19	1	secondary_bubble24696_len13585_cov50_read147_maxK76_Bf_P	3924	1	25	P
bf19	1	secondary_bubble24696_len13585_cov50_read147_maxK76_Bf_P	4054	1	140	P
bf19	1	secondary_bubble24696_len13585_cov50_read147_maxK76_Bf_P	4185	1	74	P
bf19	3	secondary_bubble25160_len8257_cov40_read147_maxK76_Bf_P	5280;5295;5358	79	97	P
bf19	1	secondary_bubble25160_len8257_cov40_read147_maxK76_Bf_P	5417	1	58	P
bf19	2	secondary_bubble26070_len745_cov63_read147_maxK76_Bf_P	337;338	2	370	P
bf19	1	secondary_bubble27263_len14331_cov36_read147_maxK76_Bf_P	10543	1	94	P
bf19	1	secondary_bubble27312_len5732_cov37_read147_maxK76_Bf_P	427	1	163	P
bf19	1	secondary_bubble32730_len16726_cov38_read147_maxK76_Bf_P	4268	1	72	P
bf19	1	secondary_bubble32986_len14362_cov46_read147_maxK76_Bf_P	11813	1	230	P
bf19	1	secondary_bubble34019_len1768_cov56_read147_maxK76_Bf_P	871	1	35	P
bf19	1	secondary_bubble34029_len647_cov38_read147_maxK76_Bf_P	534	1	495	P
bf19	1	secondary_bubble34666_len17609_cov38_read147_maxK76_Bf_P	9970	1	140	P
bf19	3	secondary_bubble37846_len9121_cov41_read147_maxK76_Bf_P	6898;6910;6921	24	191	P
bf19	1	secondary_bubble38452_len5075_cov46_read147_maxK76_Bf_P	1671	1	28	P
bf19	2	secondary_bubble38452_len5075_cov46_read147_maxK76_Bf_P	2940;3054	115	201	P
bf19	1	secondary_bubble38452_len5075_cov46_read147_maxK76_Bf_P	3096	1	52	P
bf19	1	secondary_bubble39653_len21778_cov37_read147_maxK76_Bf_P	7831	1	36	P
bf19	1	secondary_bubble40226_len18575_cov37_read147_maxK76_Bf_P	1484	1	95	P
bf19	2	secondary_bubble42126_len9858_cov39_read147_maxK76_Bf_P	4200;4293	94	148	P
bf19	1	secondary_bubble42126_len9858_cov39_read147_maxK76_Bf_P	4438	1	89	P
bf19	1	secondary_bubble42126_len9858_cov39_read147_maxK76_Bf_P	5192	1	77	P
bf19	1	secondary_bubble42126_len9858_cov39_read147_maxK76_Bf_P	5210	1	83	P
bf19	1	secondary_bubble42126_len9858_cov39_read147_maxK76_Bf_P	5509	1	39	P
bf19	1	secondary_bubble43254_len1064_cov41_read147_maxK76_Bf_P	749	1	630	P
bf19	1	secondary_bubble43254_len1064_cov41_read147_maxK76_Bf_P	914	1	161	P
bf19	1	secondary_bubble43873_len2076_cov43_read147_maxK76_Bf_P	913	1	116	P
bf19	1	secondary_bubble46182_len11977_cov38_read147_maxK76_Bf_P	9032	1	174	P
bf19	1	secondary_bubble48724_len4034_cov51_read147_maxK76_Bf_P	970	1	149	P
bf19	1	secondary_bubble50201_len5385_cov39_read147_maxK76_Bf_P	2727	1	163	P
bf19	1	secondary_bubble50201_len5385_cov39_read147_maxK76_Bf_P	2818	1	84	P
bf19	1	secondary_bubble50201_len5385_cov39_read147_maxK76_Bf_P	2862	1	184	P
bf19	1	secondary_bubble51682_len1033_cov37_read147_maxK76_Bf_P	772	1	158	P
bf19	1	secondary_bubble52020_len7781_cov37_read147_maxK76_Bf_P	5603	1	226	P
bf19	1	secondary_bubble54981_len7839_cov42_read147_maxK76_Bf_P	6537	1	291	P
bf19	1	secondary_bubble56361_len1580_cov39_read147_maxK76_Bf_P	957	1	352	P
bf19	2	secondary_bubble56901_len4475_cov36_read147_maxK76_Bf_P	3433;3444	12	44	P
bf19	1	secondary_bubble57578_len8817_cov39_read147_maxK76_Bf_P	3742	1	110	P
bf19	1	secondary_bubble57715_len708_cov39_read147_maxK76_Bf_P	478	1	68	P
bf19	1	secondary_bubble57963_len1075_cov40_read147_maxK76_Bf_P	338	1	98	P
bf19	1	secondary_bubble57994_len13971_cov40_read147_maxK76_Bf_P	8513	1	77	P
bf19	1	secondary_bubble58529_len5666_cov37_read147_maxK76_Bf_P	3952	1	57	P
bf19	1	secondary_bubble59615_len6672_cov45_read147_maxK76_Bf_P	5774	1	36	P
bf19	1	secondary_bubble61208_len4907_cov43_read147_maxK76_Bf_P	1220	1	500	P
bf19	1	secondary_bubble62499_len3042_cov40_read147_maxK76_Bf_P	2697	1	35	P
bf20	2	primary_bubble13495_len1317_cov31_read147_maxK76_Bf_P	856;863	8	171	P
bf20	1	primary_bubble17385_len18200_cov41_read147_maxK76_Bf_P	4974	1	50	P
bf20	1	primary_bubble18043_len1215_cov32_read147_maxK76_Bf_P	385	1	220	P
bf20	1	primary_bubble18966_len1478_cov65_read147_maxK76_Bf_P	344	1	96	P
bf20	2	primary_bubble18966_len1478_cov65_read147_maxK76_Bf_P	473;474	2	29	P
bf20	1	primary_bubble19440_len3734_cov37_read147_maxK76_Bf_P	507	1	40	P
bf20	1	primary_bubble19440_len3734_cov37_read147_maxK76_Bf_P	2628	1	155	P
bf20	2	primary_bubble19633_len20716_cov39_read147_maxK76_Bf_P	5474;5475	2	6	P
bf20	1	primary_bubble2272_len3982_cov40_read147_maxK76_Bf_P	3177	1	113	P
bf20	1	primary_bubble2280_len3224_cov40_read147_maxK76_Bf_P	541	1	15	P
bf20	2	primary_bubble23544_len5408_cov41_read147_maxK76_Bf_P	2035;2067	33	110	P
bf20	1	primary_bubble23544_len5408_cov41_read147_maxK76_Bf_P	2183	1	80	P
bf20	2	primary_bubble24527_len3841_cov42_read147_maxK76_Bf_P	262;263	2	266	P
bf20	1	primary_bubble25982_len8467_cov35_read147_maxK76_Bf_P	2606	1	403	P
bf20	1	primary_bubble26904_len2179_cov61_read147_maxK76_Bf_P	299	1	165	P
bf20	2	primary_bubble26953_len3274_cov41_read147_maxK76_Bf_P	1917;1927	11	963	P
bf20	1	primary_bubble30155_len745_cov42_read147_maxK76_Bf_P	241	1	232	P
bf20	1	primary_bubble32692_len7747_cov50_read147_maxK76_Bf_P	1682	1	43	P
bf20	1	primary_bubble33824_len6060_cov35_read147_maxK76_Bf_P	2584	1	97	P
bf20	1	primary_bubble34498_len10676_cov39_read147_maxK76_Bf_P	6243	1	623	P
bf20	2	primary_bubble37491_len1076_cov35_read147_maxK76_Bf_P	429;458	30	77	P
bf20	1	primary_bubble39400_len6879_cov39_read147_maxK76_Bf_P	3352	1	493	P
bf20	1	primary_bubble39679_len4748_cov48_read147_maxK76_Bf_P	2027	1	649	P
bf20	2	primary_bubble51217_len19379_cov38_read147_maxK76_Bf_P	1037;1038	2	101	P
bf20	1	primary_bubble55892_len679_cov43_read147_maxK76_Bf_P	509	1	294	P
bf20	1	primary_bubble57427_len38993_cov41_read147_maxK76_Bf_P	6857	1	114	P
bf20	1	primary_bubble58035_len7789_cov38_read147_maxK76_Bf_P	1296	1	146	P
bf20	2	primary_bubble63634_len14231_cov38_read147_maxK76_Bf_P	9177;9186	10	197	P
bf20	2	primary_bubble64436_len7861_cov50_read147_maxK76_Bf_P	1822;1842	21	201	P
bf20	1	primary_bubble875_len9686_cov37_read147_maxK76_Bf_P	1406	1	279	P
bf20	1	secondary_bubble11921_len2231_cov40_read147_maxK76_Bf_P	1227	1	97	P
bf20	1	secondary_bubble14124_len4362_cov36_read147_maxK76_Bf_P	2373	1	42	P
bf20	1	secondary_bubble16893_len1768_cov61_read147_maxK76_Bf_P	1124	1	297	P
bf20	2	secondary_bubble17403_len14395_cov39_read147_maxK76_Bf_P	2195;2205	11	103	P
bf20	1	secondary_bubble19022_len13030_cov39_read147_maxK76_Bf_P	8518	1	493	P
bf20	1	secondary_bubble20448_len5755_cov38_read147_maxK76_Bf_P	4905	1	215	P
bf20	1	secondary_bubble24163_len1938_cov41_read147_maxK76_Bf_P	102	1	126	P
bf20	1	secondary_bubble24163_len1938_cov41_read147_maxK76_Bf_P	459	1	138	P
bf20	1	secondary_bubble24163_len1938_cov41_read147_maxK76_Bf_P	1017	1	80	P
bf20	1	secondary_bubble24163_len1938_cov41_read147_maxK76_Bf_P	1314	1	212	P
bf20	1	secondary_bubble24826_len5658_cov37_read147_maxK76_Bf_P	4080	1	89	P
bf20	2	secondary_bubble26070_len745_cov63_read147_maxK76_Bf_P	337;338	2	370	P
bf20	1	secondary_bubble31555_len6274_cov41_read147_maxK76_Bf_P	4338	1	103	P
bf20	1	secondary_bubble32684_len2303_cov51_read147_maxK76_Bf_P	924	1	324	P
bf20	1	secondary_bubble33122_len5840_cov39_read147_maxK76_Bf_P	4860	1	332	P
bf20	1	secondary_bubble34029_len647_cov38_read147_maxK76_Bf_P	534	1	495	P
bf20	1	secondary_bubble34666_len17609_cov38_read147_maxK76_Bf_P	9970	1	140	P
bf20	2	secondary_bubble38452_len5075_cov46_read147_maxK76_Bf_P	2940;3054	115	201	P
bf20	1	secondary_bubble38452_len5075_cov46_read147_maxK76_Bf_P	3096	1	52	P
bf20	2	secondary_bubble42126_len9858_cov39_read147_maxK76_Bf_P	4200;4293	94	148	P
bf20	1	secondary_bubble42126_len9858_cov39_read147_maxK76_Bf_P	4438	1	89	P
bf20	1	secondary_bubble42126_len9858_cov39_read147_maxK76_Bf_P	5192	1	77	P
bf20	1	secondary_bubble42126_len9858_cov39_read147_maxK76_Bf_P	5210	1	83	P
bf20	1	secondary_bubble42126_len9858_cov39_read147_maxK76_Bf_P	5509	1	39	P
bf20	1	secondary_bubble43254_len1064_cov41_read147_maxK76_Bf_P	914	1	161	P
bf20	1	secondary_bubble43993_len10377_cov37_read147_maxK76_Bf_P	9319	1	76	P
bf20	1	secondary_bubble50201_len5385_cov39_read147_maxK76_Bf_P	2727	1	163	P
bf20	1	secondary_bubble50201_len5385_cov39_read147_maxK76_Bf_P	2818	1	84	P
bf20	1	secondary_bubble50201_len5385_cov39_read147_maxK76_Bf_P	2862	1	184	P
bf20	1	secondary_bubble51682_len1033_cov37_read147_maxK76_Bf_P	772	1	158	P
bf20	1	secondary_bubble52020_len7781_cov37_read147_maxK76_Bf_P	5603	1	226	P
bf20	1	secondary_bubble54981_len7839_cov42_read147_maxK76_Bf_P	6537	1	291	P
bf20	3	secondary_bubble56901_len4475_cov36_read147_maxK76_Bf_P	3425;3433;3444	20	160	P
bf20	1	secondary_bubble57578_len8817_cov39_read147_maxK76_Bf_P	3742	1	110	P
bf20	1	secondary_bubble57994_len13971_cov40_read147_maxK76_Bf_P	8513	1	77	P
bf20	2	secondary_bubble65256_len16143_cov38_read147_maxK76_Bf_P	14977;14978	2	295	P
bf21	1	primary_bubble11921_len2339_cov40_read147_maxK76_Bf_P	756	1	78	P
bf21	1	primary_bubble12989_len19473_cov36_read147_maxK76_Bf_P	15022	1	21	P
bf21	1	primary_bubble12989_len19473_cov36_read147_maxK76_Bf_P	15166	1	277	P
bf21	1	primary_bubble17385_len18200_cov41_read147_maxK76_Bf_P	4974	1	50	P
bf21	2	primary_bubble24527_len3841_cov42_read147_maxK76_Bf_P	262;263	2	266	P
bf21	2	primary_bubble26904_len2179_cov61_read147_maxK76_Bf_P	198;299	102	195	P
bf21	1	primary_bubble26943_len4307_cov47_read147_maxK76_Bf_P	903	1	202	P
bf21	1	primary_bubble26953_len3274_cov41_read147_maxK76_Bf_P	2003	1	54	P
bf21	1	primary_bubble26960_len3883_cov35_read147_maxK76_Bf_P	2044	1	145	P
bf21	1	primary_bubble27218_len3356_cov40_read147_maxK76_Bf_P	2173	1	343	P
bf21	1	primary_bubble31902_len15015_cov38_read147_maxK76_Bf_P	14501	1	106	P
bf21	1	primary_bubble32583_len2388_cov36_read147_maxK76_Bf_P	1989	1	346	P
bf21	1	primary_bubble33482_len7770_cov38_read147_maxK76_Bf_P	6533	1	86	P
bf21	1	primary_bubble33824_len6060_cov35_read147_maxK76_Bf_P	2584	1	97	P
bf21	1	primary_bubble34498_len10676_cov39_read147_maxK76_Bf_P	6243	1	623	P
bf21	2	primary_bubble35602_len11231_cov47_read147_maxK76_Bf_P	6325;6336	12	217	P
bf21	1	primary_bubble37654_len1984_cov38_read147_maxK76_Bf_P	1067	1	387	P
bf21	1	primary_bubble37803_len3784_cov40_read147_maxK76_Bf_P	1265	1	153	P
bf21	1	primary_bubble38230_len2203_cov37_read147_maxK76_Bf_P	1150	1	193	P
bf21	1	primary_bubble38374_len23699_cov38_read147_maxK76_Bf_P	21594	1	187	P
bf21	1	primary_bubble38725_len8987_cov38_read147_maxK76_Bf_P	466	1	108	P
bf21	1	primary_bubble39400_len6879_cov39_read147_maxK76_Bf_P	3352	1	493	P
bf21	1	primary_bubble42462_len6386_cov40_read147_maxK76_Bf_P	4751	1	276	P
bf21	1	primary_bubble43063_len2093_cov52_read147_maxK76_Bf_P	444	1	87	P
bf21	2	primary_bubble43525_len2978_cov49_read147_maxK76_Bf_P	2549;2676	128	161	P
bf21	1	primary_bubble43525_len2978_cov49_read147_maxK76_Bf_P	2711	1	159	P
bf21	1	primary_bubble43832_len4815_cov37_read147_maxK76_Bf_P	3723	1	164	P
bf21	1	primary_bubble44415_len593_cov43_read147_maxK76_Bf_P	80	1	78	P
bf21	2	primary_bubble44567_len2783_cov52_read147_maxK76_Bf_P	756;761	6	31	P
bf21	1	primary_bubble48601_len1059_cov53_read147_maxK76_Bf_P	615	1	418	P
bf21	1	primary_bubble49528_len25170_cov37_read147_maxK76_Bf_P	1209	1	42	P
bf21	1	primary_bubble49528_len25170_cov37_read147_maxK76_Bf_P	2196	1	60	P
bf21	1	primary_bubble50879_len755_cov43_read147_maxK76_Bf_P	301	1	387	P
bf21	1	primary_bubble50976_len2195_cov36_read147_maxK76_Bf_P	678	1	89	P
bf21	1	primary_bubble54354_len3578_cov48_read147_maxK76_Bf_P	3022	1	223	P
bf21	1	primary_bubble55892_len679_cov43_read147_maxK76_Bf_P	509	1	294	P
bf21	1	primary_bubble56110_len6903_cov43_read147_maxK76_Bf_P	5600	1	109	P
bf21	1	primary_bubble57427_len38993_cov41_read147_maxK76_Bf_P	6857	1	114	P
bf21	1	primary_bubble58035_len7789_cov38_read147_maxK76_Bf_P	1296	1	146	P
bf21	1	primary_bubble58050_len6317_cov36_read147_maxK76_Bf_P	4513	1	208	P
bf21	1	primary_bubble58050_len6317_cov36_read147_maxK76_Bf_P	4715	1	124	P
bf21	1	primary_bubble5808_len4131_cov59_read147_maxK76_Bf_P	2064	1	59	P
bf21	1	primary_bubble5842_len3874_cov37_read147_maxK76_Bf_P	1815	1	499	P
bf21	1	primary_bubble58637_len5295_cov44_read147_maxK76_Bf_P	2469	1	117	P
bf21	2	primary_bubble61278_len1158_cov37_read147_maxK76_Bf_P	212;220	9	464	P
bf21	2	primary_bubble62741_len7025_cov33_read147_maxK76_Bf_P	960;963	4	105	P
bf21	1	primary_bubble63411_len2641_cov65_read147_maxK76_Bf_P	770	1	223	P
bf21	2	primary_bubble63634_len14231_cov38_read147_maxK76_Bf_P	9177;9186	10	197	P
bf21	2	primary_bubble64436_len7861_cov50_read147_maxK76_Bf_P	1822;1842	21	201	P
bf21	1	primary_bubble64466_len6249_cov35_read147_maxK76_Bf_P	2103	1	28	P
bf21	3	primary_bubble9094_len6395_cov34_read147_maxK76_Bf_P	4236;4252;4279	44	72	P
bf21	1	secondary_bubble11556_len6706_cov39_read147_maxK76_Bf_P	3165	1	307	P
bf21	1	secondary_bubble16893_len1768_cov61_read147_maxK76_Bf_P	1124	1	297	P
bf21	2	secondary_bubble17403_len14395_cov39_read147_maxK76_Bf_P	2195;2205	11	103	P
bf21	1	secondary_bubble19440_len3580_cov43_read147_maxK76_Bf_P	434	1	222	P
bf21	1	secondary_bubble19440_len3580_cov43_read147_maxK76_Bf_P	1882	1	292	P
bf21	1	secondary_bubble19440_len3580_cov43_read147_maxK76_Bf_P	1988	1	70	P
bf21	1	secondary_bubble19440_len3580_cov43_read147_maxK76_Bf_P	2515	1	326	P
bf21	1	secondary_bubble20503_len32151_cov38_read147_maxK76_Bf_P	9563	1	27	P
bf21	1	secondary_bubble25647_len3199_cov51_read147_maxK76_Bf_P	2365	1	110	P
bf21	2	secondary_bubble25647_len3199_cov51_read147_maxK76_Bf_P	2484;2591	108	483	P
bf21	1	secondary_bubble25735_len8580_cov34_read147_maxK76_Bf_P	6882	1	1016	P
bf21	1	secondary_bubble26226_len1769_cov51_read147_maxK76_Bf_P	729	1	90	P
bf21	1	secondary_bubble27072_len9396_cov40_read147_maxK76_Bf_P	2900	1	318	P
bf21	1	secondary_bubble30156_len1048_cov32_read147_maxK76_Bf_P	518	1	120	P
bf21	1	secondary_bubble30156_len1048_cov32_read147_maxK76_Bf_P	694	1	123	P
bf21	1	secondary_bubble30174_len11611_cov36_read147_maxK76_Bf_P	584	1	400	P
bf21	1	secondary_bubble31533_len25805_cov39_read147_maxK76_Bf_P	18417	1	412	P
bf21	1	secondary_bubble31571_len3255_cov36_read147_maxK76_Bf_P	259	1	223	P
bf21	1	secondary_bubble32133_len14893_cov40_read147_maxK76_Bf_P	5265	1	127	P
bf21	1	secondary_bubble32211_len2914_cov39_read147_maxK76_Bf_P	632	1	298	P
bf21	1	secondary_bubble32684_len2303_cov51_read147_maxK76_Bf_P	924	1	324	P
bf21	1	secondary_bubble32910_len21956_cov35_read147_maxK76_Bf_P	10861	1	141	P
bf21	1	secondary_bubble34036_len1701_cov35_read147_maxK76_Bf_P	1009	1	113	P
bf21	1	secondary_bubble34666_len17609_cov38_read147_maxK76_Bf_P	9970	1	140	P
bf21	2	secondary_bubble37846_len9121_cov41_read147_maxK76_Bf_P	6744;6768	25	236	P
bf21	1	secondary_bubble3852_len3534_cov40_read147_maxK76_Bf_P	3428	1	798	P
bf21	1	secondary_bubble46016_len2267_cov63_read147_maxK76_Bf_P	525	1	217	P
bf21	1	secondary_bubble49678_len1309_cov64_read147_maxK76_Bf_P	462	1	84	P
bf21	2	secondary_bubble49693_len5288_cov38_read147_maxK76_Bf_P	5027;5048	22	371	P
bf21	2	secondary_bubble53786_len12028_cov38_read147_maxK76_Bf_P	406;431	26	173	P
bf21	1	secondary_bubble53786_len12028_cov38_read147_maxK76_Bf_P	2586	1	59	P
bf21	1	secondary_bubble53786_len12028_cov38_read147_maxK76_Bf_P	2620	1	27	P
bf21	1	secondary_bubble54981_len7839_cov42_read147_maxK76_Bf_P	6537	1	291	P
bf21	1	secondary_bubble57578_len8817_cov39_read147_maxK76_Bf_P	3742	1	110	P
bf21	1	secondary_bubble58529_len5666_cov37_read147_maxK76_Bf_P	3707	1	153	P
bf21	1	secondary_bubble58529_len5666_cov37_read147_maxK76_Bf_P	3952	1	57	P
bf21	1	secondary_bubble59125_len3683_cov40_read147_maxK76_Bf_P	2373	1	258	P
[truncated: 13,844 more rows]
